# Supplementary material for: Discovery of Iboga-Derived Ligands for the Sigma‑2 Receptor
Source: ACS Bio Med Chem Au. 2025 May 12;5(3):379–86. doi: 10.1021/acsbiomedchemau.5c00011 (PMC12183592; doi:10.1021/acsbiomedchemau.5c00011)
Supplement: Supplementary file 1 [file bg5c00011_si_001.xlsx]

## Sheet: Sheet1
Compound	SMILE	Ki values (nM)
		5-HT1A	5-HT1B	5-HT1D	5-HT1E	5-HT2A	5-HT2B	5-HT2C	5-HT3	5-HT5A	5-HT6	5-HT7A	Alpha1A	Alpha1B	Alpha1D	Alpha2A	Alpha2B	Alpha2C	Beta1	Beta2	Beta3	D1	D2	D3	D4	D5	DAT	DOR	H1	H2	H3	H4	KOR	M1	M2	M3	M4	M5	MOR	NET	PBR	SERT	Sigma 1	Sigma 2
ibogamine (1)	CCC1CC2CC(C3=C(CC4)C5=CC=CC=C5N3)C1N4C2																																			2462.07			2463.2			272.46	4105.82	803.16
7a	FC1=CC=C2C(NC3=C2CCN4CC5CC(CC)C4C3C5)=C1													2090.26		4095.43		623.45									1315.53						4772		2685.34	733.84				5701.64		153.11	1653.48	98.08
7b	ClC1=CC=C2C(NC3=C2CCN4CC5CC(CC)C4C3C5)=C1					2997.78			1014.38							1720.28	2364.29	1355.5													2880.05		1401.52		2936.97	810.96			4450.41	1794.73		176.89	630.81	75.65
7c	BrC1=CC=C2C(NC3=C2CCN4CC5CC(CC)C4C3C5)=C1			7455.9					1400.55							1625.17	1624.05	71.01									806.68				3323.53		1044		8026.02	1521.25			4210.17	1745.02		161.58	920.45	91.35
tabernathine (3)	COC1=CC=C2C(NC3=C2CCN4CC5CC(CC)C4C3C5)=C1			7657.73																											2303.03		319.23									1301.37	5815.67	692.63
7e	FC(C1=CC=C2C(NC3=C2CCN4CC5CC(CC)C4C3C5)=C1)(F)F					1796.8										1423.97	1650.06	110.36													2288.76	3033.89	1496.92	4571.93		1948.5			3810.66			205.97	360.99	49.18
7f	CCC1CC2CC(C3=C(CC4)C5=CC(OCO6)=C6C=C5N3)C1N4C2			> 10,000																											5413.77												2878.72	803.16
7g	C[C@H]1CC2CC(C3=C(CC4)C5=CC=CC=C5N3)C1N4C2																																									370.77	983.56	655.54
7h	CC(C)[C@H]1CC2CC(C3=C(CC4)C5=CC=CC=C5N3)C1N4C2																										2023.95						994.95			414.29	415.81	1098.75	3128.24			708.6		191.56
7i	[C@H]1(C2CCOCC2)CC3CC(C4=C(CC5)C6=CC=CC=C6N4)C1N5C3																												881.66					138.01	149.73	73.65	37.89	224.34	1806.76			1710.8		39.9
20	O=C(C(C=CC=C1)=C1N2)C(C3)=C2C4CC5CN3C4C(CC)C5
21	O[C@]12C(C3CC(CC(CC)C34)CN4CC2)=NC5=CC=CC=C51
22	O=C1[C@@H]2CC(C3=C(CC[N@@]14)C5=CC=CC=C5N3)C4C(CC)C2																																									1384.52
23	CCC1CC2CC(C3=C(CC4)C5=CC=CC=C5N3C/C=C(C)/C)C1N4C2																						2419.91	249.46					1712.77										6444.66					749.03
