# Supplementary material for: Discovery of Iboga-Derived Ligands for the Sigma‑2 Receptor
Source: ACS Bio Med Chem Au. 2025 May 12;5(3):379–86. doi: 10.1021/acsbiomedchemau.5c00011 (PMC12183592; doi:10.1021/acsbiomedchemau.5c00011)
Supplement: Supplementary file 2 [file bg5c00011_si_002.zip]

Archive with 15 entries (14 files):
- PDB_files_S2R_docking/
- PDB_files_S2R_docking/7b_S2R_Swiss_1.pdb
- __MACOSX/PDB_files_S2R_docking/._7b_S2R_Swiss_1.pdb
- PDB_files_S2R_docking/7e_S2R_Swiss_1.pdb
- __MACOSX/PDB_files_S2R_docking/._7e_S2R_Swiss_1.pdb
- PDB_files_S2R_docking/7c_S2R_Swiss_2.pdb
- __MACOSX/PDB_files_S2R_docking/._7c_S2R_Swiss_2.pdb
- PDB_files_S2R_docking/S2R_Swiss.pdb
- __MACOSX/PDB_files_S2R_docking/._S2R_Swiss.pdb
- PDB_files_S2R_docking/7i_S2R_Swiss_1.pdb
- __MACOSX/PDB_files_S2R_docking/._7i_S2R_Swiss_1.pdb
- PDB_files_S2R_docking/7a_S2R_Swiss_1.pdb
- __MACOSX/PDB_files_S2R_docking/._7a_S2R_Swiss_1.pdb
- PDB_files_S2R_docking/ibogamine_S2R_Swiss_1.pdb
- __MACOSX/PDB_files_S2R_docking/._ibogamine_S2R_Swiss_1.pdb
