# Supplementary material for: Discovery of Iboga-Derived Ligands for the Sigma‑2 Receptor
Source: ACS Bio Med Chem Au. 2025 May 12;5(3):379–86. doi: 10.1021/acsbiomedchemau.5c00011 (PMC12183592; doi:10.1021/acsbiomedchemau.5c00011)
Supplement: Supplementary file 2 [file bg5c00011_si_002.zip › PDB_files_S2R_docking/7b_S2R_Swiss_1.pdb]

MODEL        1
HETATM    1  N   UNL     1      -1.627 -20.694  -7.061  1.00  0.00           N  
HETATM    2  N   UNL     1       1.955 -20.164  -9.682  1.00  0.00           N  
HETATM    3  C   UNL     1       2.271 -22.612  -9.225  1.00  0.00           C  
HETATM    4  C   UNL     1       3.461 -22.193  -8.335  1.00  0.00           C  
HETATM    5  C   UNL     1       3.159 -20.855  -7.636  1.00  0.00           C  
HETATM    6  C   UNL     1       1.821 -20.932  -6.873  1.00  0.00           C  
HETATM    7  C   UNL     1       0.671 -21.303  -7.833  1.00  0.00           C  
HETATM    8  C   UNL     1      -0.485 -20.355  -7.753  1.00  0.00           C  
HETATM    9  C   UNL     1      -0.675 -19.087  -8.274  1.00  0.00           C  
HETATM   10  C   UNL     1       0.306 -18.279  -9.056  1.00  0.00           C  
HETATM   11  C   UNL     1       1.048 -19.043 -10.152  1.00  0.00           C  
HETATM   12  C   UNL     1      -1.986 -18.658  -7.885  1.00  0.00           C  
HETATM   13  C   UNL     1      -2.742 -17.484  -8.094  1.00  0.00           C  
HETATM   14  C   UNL     1      -4.032 -17.385  -7.554  1.00  0.00           C  
HETATM   15  C   UNL     1      -4.566 -18.435  -6.814  1.00  0.00           C  
HETATM   16  C   UNL     1      -3.842 -19.607  -6.587  1.00  0.00           C  
HETATM   17  C   UNL     1      -2.554 -19.684  -7.136  1.00  0.00           C  
HETATM   18  C   UNL     1       1.232 -21.458  -9.273  1.00  0.00           C  
HETATM   19  C   UNL     1       3.044 -19.767  -8.705  1.00  0.00           C  
HETATM   20  C   UNL     1       2.682 -23.249 -10.565  1.00  0.00           C  
HETATM   21  C   UNL     1       3.957 -22.764 -11.233  1.00  0.00           C  
HETATM   22 CL   UNL     1      -6.153 -18.288  -6.160  1.00  0.00          Cl  
HETATM   23  H   UNL     1       2.457 -20.407 -10.538  1.00  0.00           H  
HETATM   24  H   UNL     1      -1.780 -21.558  -6.556  1.00  0.00           H  
ENDMDL
MODEL        2
HETATM    1  N   UNL     1      -4.027 -17.668  -7.218  1.00  0.00           N  
HETATM    2  N   UNL     1      -8.178 -19.324  -7.199  1.00  0.00           N  
HETATM    3  C   UNL     1      -8.818 -16.901  -7.328  1.00  0.00           C  
HETATM    4  C   UNL     1      -9.273 -17.042  -5.860  1.00  0.00           C  
HETATM    5  C   UNL     1      -8.349 -18.018  -5.107  1.00  0.00           C  
HETATM    6  C   UNL     1      -6.875 -17.589  -5.252  1.00  0.00           C  
HETATM    7  C   UNL     1      -6.477 -17.520  -6.741  1.00  0.00           C  
HETATM    8  C   UNL     1      -5.238 -18.303  -7.052  1.00  0.00           C  
HETATM    9  C   UNL     1      -5.025 -19.659  -7.225  1.00  0.00           C  
HETATM   10  C   UNL     1      -6.031 -20.752  -7.092  1.00  0.00           C  
HETATM   11  C   UNL     1      -7.377 -20.481  -7.763  1.00  0.00           C  
HETATM   12  C   UNL     1      -3.633 -19.838  -7.515  1.00  0.00           C  
HETATM   13  C   UNL     1      -2.816 -20.960  -7.775  1.00  0.00           C  
HETATM   14  C   UNL     1      -1.448 -20.779  -8.023  1.00  0.00           C  
HETATM   15  C   UNL     1      -0.895 -19.503  -8.013  1.00  0.00           C  
HETATM   16  C   UNL     1      -1.677 -18.374  -7.755  1.00  0.00           C  
HETATM   17  C   UNL     1      -3.041 -18.579  -7.509  1.00  0.00           C  
HETATM   18  C   UNL     1      -7.691 -17.928  -7.620  1.00  0.00           C  
HETATM   19  C   UNL     1      -8.512 -19.408  -5.722  1.00  0.00           C  
HETATM   20  C   UNL     1      -9.976 -16.815  -8.339  1.00  0.00           C  
HETATM   21  C   UNL     1     -11.351 -17.291  -7.903  1.00  0.00           C  
HETATM   22 CL   UNL     1       0.788 -19.306  -8.320  1.00  0.00          Cl  
HETATM   23  H   UNL     1      -9.079 -19.437  -7.670  1.00  0.00           H  
HETATM   24  H   UNL     1      -3.862 -16.673  -7.134  1.00  0.00           H  
ENDMDL
MODEL        3
HETATM    1  N   UNL     1      -8.271 -20.181 -10.455  1.00  0.00           N  
HETATM    2  N   UNL     1      -6.991 -17.778  -6.909  1.00  0.00           N  
HETATM    3  C   UNL     1      -4.729 -18.703  -7.484  1.00  0.00           C  
HETATM    4  C   UNL     1      -4.876 -19.585  -6.226  1.00  0.00           C  
HETATM    5  C   UNL     1      -6.348 -20.000  -6.035  1.00  0.00           C  
HETATM    6  C   UNL     1      -6.893 -20.664  -7.316  1.00  0.00           C  
HETATM    7  C   UNL     1      -6.761 -19.707  -8.519  1.00  0.00           C  
HETATM    8  C   UNL     1      -8.047 -19.524  -9.265  1.00  0.00           C  
HETATM    9  C   UNL     1      -9.171 -18.764  -8.990  1.00  0.00           C  
HETATM   10  C   UNL     1      -9.415 -17.921  -7.784  1.00  0.00           C  
HETATM   11  C   UNL     1      -8.239 -17.043  -7.358  1.00  0.00           C  
HETATM   12  C   UNL     1     -10.097 -18.969 -10.065  1.00  0.00           C  
HETATM   13  C   UNL     1     -11.394 -18.491 -10.355  1.00  0.00           C  
HETATM   14  C   UNL     1     -12.040 -18.907 -11.527  1.00  0.00           C  
HETATM   15  C   UNL     1     -11.411 -19.787 -12.402  1.00  0.00           C  
HETATM   16  C   UNL     1     -10.131 -20.280 -12.140  1.00  0.00           C  
HETATM   17  C   UNL     1      -9.503 -19.852 -10.963  1.00  0.00           C  
HETATM   18  C   UNL     1      -6.137 -18.365  -8.046  1.00  0.00           C  
HETATM   19  C   UNL     1      -7.171 -18.743  -5.753  1.00  0.00           C  
HETATM   20  C   UNL     1      -3.735 -17.538  -7.322  1.00  0.00           C  
HETATM   21  C   UNL     1      -2.251 -17.832  -7.465  1.00  0.00           C  
HETATM   22 CL   UNL     1     -12.226 -20.284 -13.835  1.00  0.00          Cl  
HETATM   23  H   UNL     1      -6.423 -17.021  -6.523  1.00  0.00           H  
HETATM   24  H   UNL     1      -7.633 -20.825 -10.906  1.00  0.00           H  
ENDMDL
MODEL        4
HETATM    1  N   UNL     1      -4.314 -20.826  -6.778  1.00  0.00           N  
HETATM    2  N   UNL     1      -7.986 -18.803  -5.227  1.00  0.00           N  
HETATM    3  C   UNL     1      -8.485 -21.085  -4.309  1.00  0.00           C  
HETATM    4  C   UNL     1      -9.580 -21.177  -5.393  1.00  0.00           C  
HETATM    5  C   UNL     1      -9.122 -20.454  -6.675  1.00  0.00           C  
HETATM    6  C   UNL     1      -7.753 -20.991  -7.140  1.00  0.00           C  
HETATM    7  C   UNL     1      -6.699 -20.820  -6.026  1.00  0.00           C  
HETATM    8  C   UNL     1      -5.462 -20.118  -6.496  1.00  0.00           C  
HETATM    9  C   UNL     1      -5.195 -18.780  -6.732  1.00  0.00           C  
HETATM   10  C   UNL     1      -6.147 -17.638  -6.613  1.00  0.00           C  
HETATM   11  C   UNL     1      -7.016 -17.645  -5.356  1.00  0.00           C  
HETATM   12  C   UNL     1      -3.831 -18.687  -7.162  1.00  0.00           C  
HETATM   13  C   UNL     1      -2.990 -17.622  -7.552  1.00  0.00           C  
HETATM   14  C   UNL     1      -1.667 -17.887  -7.932  1.00  0.00           C  
HETATM   15  C   UNL     1      -1.182 -19.191  -7.927  1.00  0.00           C  
HETATM   16  C   UNL     1      -1.991 -20.265  -7.550  1.00  0.00           C  
HETATM   17  C   UNL     1      -3.310 -19.978  -7.175  1.00  0.00           C  
HETATM   18  C   UNL     1      -7.355 -20.137  -4.795  1.00  0.00           C  
HETATM   19  C   UNL     1      -8.978 -18.965  -6.363  1.00  0.00           C  
HETATM   20  C   UNL     1      -9.028 -20.867  -2.884  1.00  0.00           C  
HETATM   21  C   UNL     1      -8.044 -20.495  -1.788  1.00  0.00           C  
HETATM   22 CL   UNL     1       0.447 -19.491  -8.398  1.00  0.00          Cl  
HETATM   23  H   UNL     1      -8.558 -18.517  -4.429  1.00  0.00           H  
HETATM   24  H   UNL     1      -4.207 -21.831  -6.716  1.00  0.00           H  
ENDMDL
MODEL        5
HETATM    1  N   UNL     1      -6.235 -17.390  -7.605  1.00  0.00           N  
HETATM    2  N   UNL     1     -10.100 -19.631  -7.732  1.00  0.00           N  
HETATM    3  C   UNL     1     -10.994 -17.435  -8.556  1.00  0.00           C  
HETATM    4  C   UNL     1     -11.673 -17.304  -7.176  1.00  0.00           C  
HETATM    5  C   UNL     1     -10.781 -17.921  -6.082  1.00  0.00           C  
HETATM    6  C   UNL     1      -9.365 -17.310  -6.129  1.00  0.00           C  
HETATM    7  C   UNL     1      -8.730 -17.524  -7.519  1.00  0.00           C  
HETATM    8  C   UNL     1      -7.372 -18.152  -7.450  1.00  0.00           C  
HETATM    9  C   UNL     1      -6.972 -19.461  -7.243  1.00  0.00           C  
HETATM   10  C   UNL     1      -7.847 -20.638  -6.976  1.00  0.00           C  
HETATM   11  C   UNL     1      -9.081 -20.746  -7.870  1.00  0.00           C  
HETATM   12  C   UNL     1      -5.539 -19.480  -7.287  1.00  0.00           C  
HETATM   13  C   UNL     1      -4.561 -20.488  -7.141  1.00  0.00           C  
HETATM   14  C   UNL     1      -3.203 -20.155  -7.239  1.00  0.00           C  
HETATM   15  C   UNL     1      -2.817 -18.841  -7.476  1.00  0.00           C  
HETATM   16  C   UNL     1      -3.761 -17.821  -7.621  1.00  0.00           C  
HETATM   17  C   UNL     1      -5.112 -18.176  -7.519  1.00  0.00           C  
HETATM   18  C   UNL     1      -9.719 -18.311  -8.422  1.00  0.00           C  
HETATM   19  C   UNL     1     -10.668 -19.423  -6.342  1.00  0.00           C  
HETATM   20  C   UNL     1     -11.964 -17.769  -9.704  1.00  0.00           C  
HETATM   21  C   UNL     1     -11.462 -18.644 -10.840  1.00  0.00           C  
HETATM   22 CL   UNL     1      -1.142 -18.457  -7.591  1.00  0.00          Cl  
HETATM   23  H   UNL     1     -10.887 -19.990  -8.278  1.00  0.00           H  
HETATM   24  H   UNL     1      -6.208 -16.389  -7.754  1.00  0.00           H  
ENDMDL
MODEL        6
HETATM    1  N   UNL     1      -5.118 -20.716  -7.588  1.00  0.00           N  
HETATM    2  N   UNL     1      -8.734 -18.169  -6.938  1.00  0.00           N  
HETATM    3  C   UNL     1      -9.846 -20.384  -6.544  1.00  0.00           C  
HETATM    4  C   UNL     1     -10.537 -20.172  -7.908  1.00  0.00           C  
HETATM    5  C   UNL     1      -9.588 -19.442  -8.878  1.00  0.00           C  
HETATM    6  C   UNL     1      -8.242 -20.189  -8.982  1.00  0.00           C  
HETATM    7  C   UNL     1      -7.587 -20.319  -7.592  1.00  0.00           C  
HETATM    8  C   UNL     1      -6.172 -19.828  -7.566  1.00  0.00           C  
HETATM    9  C   UNL     1      -5.640 -18.551  -7.519  1.00  0.00           C  
HETATM   10  C   UNL     1      -6.391 -17.263  -7.530  1.00  0.00           C  
HETATM   11  C   UNL     1      -7.606 -17.212  -6.606  1.00  0.00           C  
HETATM   12  C   UNL     1      -4.213 -18.684  -7.504  1.00  0.00           C  
HETATM   13  C   UNL     1      -3.137 -17.770  -7.470  1.00  0.00           C  
HETATM   14  C   UNL     1      -1.820 -18.250  -7.469  1.00  0.00           C  
HETATM   15  C   UNL     1      -1.570 -19.617  -7.503  1.00  0.00           C  
HETATM   16  C   UNL     1      -2.613 -20.546  -7.541  1.00  0.00           C  
HETATM   17  C   UNL     1      -3.921 -20.045  -7.542  1.00  0.00           C  
HETATM   18  C   UNL     1      -8.489 -19.632  -6.530  1.00  0.00           C  
HETATM   19  C   UNL     1      -9.323 -18.040  -8.330  1.00  0.00           C  
HETATM   20  C   UNL     1     -10.776 -20.189  -5.331  1.00  0.00           C  
HETATM   21  C   UNL     1     -11.762 -19.033  -5.359  1.00  0.00           C  
HETATM   22 CL   UNL     1       0.058 -20.182  -7.503  1.00  0.00          Cl  
HETATM   23  H   UNL     1      -9.479 -17.849  -6.316  1.00  0.00           H  
HETATM   24  H   UNL     1      -5.193 -21.724  -7.639  1.00  0.00           H  
ENDMDL
MODEL        7
HETATM    1  N   UNL     1     -11.133 -18.090  -8.946  1.00  0.00           N  
HETATM    2  N   UNL     1     -10.477 -19.962 -12.952  1.00  0.00           N  
HETATM    3  C   UNL     1     -12.696 -18.907 -13.468  1.00  0.00           C  
HETATM    4  C   UNL     1     -13.275 -20.337 -13.432  1.00  0.00           C  
HETATM    5  C   UNL     1     -12.548 -21.181 -12.368  1.00  0.00           C  
HETATM    6  C   UNL     1     -12.581 -20.472 -10.998  1.00  0.00           C  
HETATM    7  C   UNL     1     -11.940 -19.072 -11.099  1.00  0.00           C  
HETATM    8  C   UNL     1     -10.875 -18.842 -10.071  1.00  0.00           C  
HETATM    9  C   UNL     1      -9.558 -19.263  -9.998  1.00  0.00           C  
HETATM   10  C   UNL     1      -8.840 -20.144 -10.964  1.00  0.00           C  
HETATM   11  C   UNL     1      -9.059 -19.805 -12.438  1.00  0.00           C  
HETATM   12  C   UNL     1      -9.008 -18.732  -8.786  1.00  0.00           C  
HETATM   13  C   UNL     1      -7.746 -18.812  -8.158  1.00  0.00           C  
HETATM   14  C   UNL     1      -7.537 -18.158  -6.936  1.00  0.00           C  
HETATM   15  C   UNL     1      -8.566 -17.434  -6.342  1.00  0.00           C  
HETATM   16  C   UNL     1      -9.826 -17.340  -6.936  1.00  0.00           C  
HETATM   17  C   UNL     1     -10.013 -18.002  -8.157  1.00  0.00           C  
HETATM   18  C   UNL     1     -11.444 -18.835 -12.552  1.00  0.00           C  
HETATM   19  C   UNL     1     -11.088 -21.341 -12.795  1.00  0.00           C  
HETATM   20  C   UNL     1     -12.571 -18.315 -14.884  1.00  0.00           C  
HETATM   21  C   UNL     1     -11.593 -17.173 -15.103  1.00  0.00           C  
HETATM   22 CL   UNL     1      -8.285 -16.640  -4.839  1.00  0.00          Cl  
HETATM   23  H   UNL     1     -10.354 -19.851 -13.960  1.00  0.00           H  
HETATM   24  H   UNL     1     -12.019 -17.660  -8.710  1.00  0.00           H  
ENDMDL
MODEL        8
HETATM    1  N   UNL     1     -11.343 -18.190  -9.999  1.00  0.00           N  
HETATM    2  N   UNL     1      -8.452 -18.969  -6.680  1.00  0.00           N  
HETATM    3  C   UNL     1     -10.099 -17.629  -5.341  1.00  0.00           C  
HETATM    4  C   UNL     1      -9.043 -16.503  -5.349  1.00  0.00           C  
HETATM    5  C   UNL     1      -8.274 -16.503  -6.683  1.00  0.00           C  
HETATM    6  C   UNL     1      -9.253 -16.432  -7.873  1.00  0.00           C  
HETATM    7  C   UNL     1     -10.243 -17.614  -7.829  1.00  0.00           C  
HETATM    8  C   UNL     1     -10.301 -18.376  -9.118  1.00  0.00           C  
HETATM    9  C   UNL     1      -9.450 -19.318  -9.669  1.00  0.00           C  
HETATM   10  C   UNL     1      -8.160 -19.807  -9.104  1.00  0.00           C  
HETATM   11  C   UNL     1      -8.188 -20.136  -7.612  1.00  0.00           C  
HETATM   12  C   UNL     1     -10.015 -19.717 -10.926  1.00  0.00           C  
HETATM   13  C   UNL     1      -9.624 -20.618 -11.940  1.00  0.00           C  
HETATM   14  C   UNL     1     -10.428 -20.771 -13.078  1.00  0.00           C  
HETATM   15  C   UNL     1     -11.604 -20.039 -13.211  1.00  0.00           C  
HETATM   16  C   UNL     1     -12.014 -19.138 -12.227  1.00  0.00           C  
HETATM   17  C   UNL     1     -11.195 -19.000 -11.098  1.00  0.00           C  
HETATM   18  C   UNL     1      -9.919 -18.514  -6.605  1.00  0.00           C  
HETATM   19  C   UNL     1      -7.483 -17.807  -6.784  1.00  0.00           C  
HETATM   20  C   UNL     1     -10.241 -18.350  -3.988  1.00  0.00           C  
HETATM   21  C   UNL     1      -9.047 -18.356  -3.048  1.00  0.00           C  
HETATM   22 CL   UNL     1     -12.574 -20.244 -14.620  1.00  0.00          Cl  
HETATM   23  H   UNL     1      -8.261 -19.378  -5.763  1.00  0.00           H  
HETATM   24  H   UNL     1     -12.116 -17.548  -9.877  1.00  0.00           H  
ENDMDL
MODEL        9
HETATM    1  N   UNL     1      -8.898 -19.509 -10.448  1.00  0.00           N  
HETATM    2  N   UNL     1      -8.561 -20.019  -6.020  1.00  0.00           N  
HETATM    3  C   UNL     1      -7.392 -17.803  -6.161  1.00  0.00           C  
HETATM    4  C   UNL     1      -6.092 -18.579  -5.863  1.00  0.00           C  
HETATM    5  C   UNL     1      -6.140 -19.972  -6.518  1.00  0.00           C  
HETATM    6  C   UNL     1      -6.451 -19.852  -8.024  1.00  0.00           C  
HETATM    7  C   UNL     1      -7.787 -19.113  -8.243  1.00  0.00           C  
HETATM    8  C   UNL     1      -8.732 -19.866  -9.128  1.00  0.00           C  
HETATM    9  C   UNL     1      -9.558 -20.951  -8.883  1.00  0.00           C  
HETATM   10  C   UNL     1      -9.684 -21.716  -7.609  1.00  0.00           C  
HETATM   11  C   UNL     1      -9.780 -20.861  -6.346  1.00  0.00           C  
HETATM   12  C   UNL     1     -10.249 -21.244 -10.105  1.00  0.00           C  
HETATM   13  C   UNL     1     -11.197 -22.216 -10.492  1.00  0.00           C  
HETATM   14  C   UNL     1     -11.680 -22.226 -11.808  1.00  0.00           C  
HETATM   15  C   UNL     1     -11.230 -21.287 -12.729  1.00  0.00           C  
HETATM   16  C   UNL     1     -10.289 -20.316 -12.377  1.00  0.00           C  
HETATM   17  C   UNL     1      -9.819 -20.325 -11.057  1.00  0.00           C  
HETATM   18  C   UNL     1      -8.405 -18.745  -6.867  1.00  0.00           C  
HETATM   19  C   UNL     1      -7.259 -20.777  -5.856  1.00  0.00           C  
HETATM   20  C   UNL     1      -7.911 -16.967  -4.976  1.00  0.00           C  
HETATM   21  C   UNL     1      -9.388 -16.611  -4.938  1.00  0.00           C  
HETATM   22 CL   UNL     1     -11.838 -21.322 -14.340  1.00  0.00          Cl  
HETATM   23  H   UNL     1      -8.779 -19.681  -5.081  1.00  0.00           H  
HETATM   24  H   UNL     1      -8.413 -18.759 -10.925  1.00  0.00           H  
ENDMDL
CONECT    1   24    8   17
CONECT    2   19   23   11   18
CONECT    3    4   18   20
CONECT    4    3    5
CONECT    5    4    6   19
CONECT    6    5    7
CONECT    7    6    8   18
CONECT    8    7    1    9
CONECT    9    8   10   12
CONECT   10    9   11
CONECT   11   10    2
CONECT   12    9   13   17
CONECT   13   12   14
CONECT   14   13   15
CONECT   15   14   16   22
CONECT   16   15   17
CONECT   17   12   16    1
CONECT   18    3    7    2
CONECT   19    2    5
CONECT   20    3   21
CONECT   21   20
CONECT   22   15
CONECT   23    2
CONECT   24    1
END
