# Supplementary material for: Discovery of Iboga-Derived Ligands for the Sigma‑2 Receptor
Source: ACS Bio Med Chem Au. 2025 May 12;5(3):379–86. doi: 10.1021/acsbiomedchemau.5c00011 (PMC12183592; doi:10.1021/acsbiomedchemau.5c00011)
Supplement: Supplementary file 2 [file bg5c00011_si_002.zip › PDB_files_S2R_docking/7e_S2R_Swiss_1.pdb]

MODEL        1
HETATM    1  N   UNL     1      -1.793 -20.675  -7.226  1.00  0.00           N  
HETATM    2  N   UNL     1       1.954 -20.266  -9.632  1.00  0.00           N  
HETATM    3  C   UNL     1       2.128 -22.720  -9.214  1.00  0.00           C  
HETATM    4  C   UNL     1       3.240 -22.437  -8.181  1.00  0.00           C  
HETATM    5  C   UNL     1       3.033 -21.051  -7.540  1.00  0.00           C  
HETATM    6  C   UNL     1       1.664 -20.998  -6.838  1.00  0.00           C  
HETATM    7  C   UNL     1       0.543 -21.348  -7.835  1.00  0.00           C  
HETATM    8  C   UNL     1      -0.585 -20.363  -7.804  1.00  0.00           C  
HETATM    9  C   UNL     1      -0.673 -19.071  -8.290  1.00  0.00           C  
HETATM   10  C   UNL     1       0.417 -18.302  -8.954  1.00  0.00           C  
HETATM   11  C   UNL     1       1.138 -19.061 -10.068  1.00  0.00           C  
HETATM   12  C   UNL     1      -1.995 -18.599  -8.008  1.00  0.00           C  
HETATM   13  C   UNL     1      -2.681 -17.389  -8.241  1.00  0.00           C  
HETATM   14  C   UNL     1      -4.010 -17.255  -7.821  1.00  0.00           C  
HETATM   15  C   UNL     1      -4.677 -18.303  -7.174  1.00  0.00           C  
HETATM   16  C   UNL     1      -3.999 -19.509  -6.922  1.00  0.00           C  
HETATM   17  C   UNL     1      -2.670 -19.624  -7.351  1.00  0.00           C  
HETATM   18  C   UNL     1       1.146 -21.513  -9.256  1.00  0.00           C  
HETATM   19  C   UNL     1       3.068 -19.984  -8.641  1.00  0.00           C  
HETATM   20  C   UNL     1       2.594 -23.228 -10.597  1.00  0.00           C  
HETATM   21  C   UNL     1       3.953 -22.788 -11.125  1.00  0.00           C  
HETATM   22  C   UNL     1      -6.104 -18.125  -6.707  1.00  0.00           C  
HETATM   23  F   UNL     1      -6.793 -17.243  -7.480  1.00  0.00           F  
HETATM   24  F   UNL     1      -6.819 -19.284  -6.725  1.00  0.00           F  
HETATM   25  F   UNL     1      -6.189 -17.655  -5.431  1.00  0.00           F  
HETATM   26  H   UNL     1       2.423 -20.527 -10.504  1.00  0.00           H  
HETATM   27  H   UNL     1      -2.026 -21.546  -6.766  1.00  0.00           H  
ENDMDL
MODEL        2
HETATM    1  N   UNL     1      -6.707 -17.465  -7.736  1.00  0.00           N  
HETATM    2  N   UNL     1     -10.549 -19.733  -8.045  1.00  0.00           N  
HETATM    3  C   UNL     1     -11.363 -17.614  -9.084  1.00  0.00           C  
HETATM    4  C   UNL     1     -12.122 -17.298  -7.778  1.00  0.00           C  
HETATM    5  C   UNL     1     -11.394 -17.923  -6.572  1.00  0.00           C  
HETATM    6  C   UNL     1      -9.964 -17.362  -6.475  1.00  0.00           C  
HETATM    7  C   UNL     1      -9.209 -17.603  -7.796  1.00  0.00           C  
HETATM    8  C   UNL     1      -7.854 -18.207  -7.585  1.00  0.00           C  
HETATM    9  C   UNL     1      -7.481 -19.492  -7.236  1.00  0.00           C  
HETATM   10  C   UNL     1      -8.398 -20.625  -6.924  1.00  0.00           C  
HETATM   11  C   UNL     1      -9.510 -20.837  -7.952  1.00  0.00           C  
HETATM   12  C   UNL     1      -6.050 -19.523  -7.195  1.00  0.00           C  
HETATM   13  C   UNL     1      -5.093 -20.517  -6.904  1.00  0.00           C  
HETATM   14  C   UNL     1      -3.729 -20.201  -6.958  1.00  0.00           C  
HETATM   15  C   UNL     1      -3.294 -18.915  -7.300  1.00  0.00           C  
HETATM   16  C   UNL     1      -4.239 -17.911  -7.577  1.00  0.00           C  
HETATM   17  C   UNL     1      -5.598 -18.247  -7.520  1.00  0.00           C  
HETATM   18  C   UNL     1     -10.093 -18.451  -8.751  1.00  0.00           C  
HETATM   19  C   UNL     1     -11.319 -19.442  -6.770  1.00  0.00           C  
HETATM   20  C   UNL     1     -12.213 -18.160 -10.253  1.00  0.00           C  
HETATM   21  C   UNL     1     -11.510 -18.822 -11.431  1.00  0.00           C  
HETATM   22  C   UNL     1      -1.817 -18.592  -7.326  1.00  0.00           C  
HETATM   23  F   UNL     1      -1.581 -17.282  -7.610  1.00  0.00           F  
HETATM   24  F   UNL     1      -1.196 -18.841  -6.140  1.00  0.00           F  
HETATM   25  F   UNL     1      -1.134 -19.310  -8.261  1.00  0.00           F  
HETATM   26  H   UNL     1     -11.231 -20.142  -8.690  1.00  0.00           H  
HETATM   27  H   UNL     1      -6.661 -16.481  -7.972  1.00  0.00           H  
ENDMDL
MODEL        3
HETATM    1  N   UNL     1      -3.468 -17.734  -7.808  1.00  0.00           N  
HETATM    2  N   UNL     1      -7.417 -19.651  -6.952  1.00  0.00           N  
HETATM    3  C   UNL     1      -8.303 -17.417  -7.628  1.00  0.00           C  
HETATM    4  C   UNL     1      -8.585 -17.111  -6.141  1.00  0.00           C  
HETATM    5  C   UNL     1      -7.583 -17.860  -5.242  1.00  0.00           C  
HETATM    6  C   UNL     1      -6.146 -17.428  -5.586  1.00  0.00           C  
HETATM    7  C   UNL     1      -5.866 -17.658  -7.083  1.00  0.00           C  
HETATM    8  C   UNL     1      -4.578 -18.384  -7.323  1.00  0.00           C  
HETATM    9  C   UNL     1      -4.241 -19.714  -7.143  1.00  0.00           C  
HETATM   10  C   UNL     1      -5.122 -20.781  -6.589  1.00  0.00           C  
HETATM   11  C   UNL     1      -6.513 -20.842  -7.220  1.00  0.00           C  
HETATM   12  C   UNL     1      -2.878 -19.867  -7.556  1.00  0.00           C  
HETATM   13  C   UNL     1      -1.980 -20.953  -7.606  1.00  0.00           C  
HETATM   14  C   UNL     1      -0.677 -20.751  -8.078  1.00  0.00           C  
HETATM   15  C   UNL     1      -0.246 -19.488  -8.506  1.00  0.00           C  
HETATM   16  C   UNL     1      -1.128 -18.395  -8.446  1.00  0.00           C  
HETATM   17  C   UNL     1      -2.428 -18.618  -7.972  1.00  0.00           C  
HETATM   18  C   UNL     1      -7.080 -18.375  -7.732  1.00  0.00           C  
HETATM   19  C   UNL     1      -7.721 -19.367  -5.493  1.00  0.00           C  
HETATM   20  C   UNL     1      -9.524 -17.824  -8.484  1.00  0.00           C  
HETATM   21  C   UNL     1     -10.726 -16.891  -8.546  1.00  0.00           C  
HETATM   22  C   UNL     1       1.174 -19.290  -8.987  1.00  0.00           C  
HETATM   23  F   UNL     1       1.504 -17.974  -9.088  1.00  0.00           F  
HETATM   24  F   UNL     1       2.099 -19.852  -8.160  1.00  0.00           F  
HETATM   25  F   UNL     1       1.396 -19.831 -10.217  1.00  0.00           F  
HETATM   26  H   UNL     1      -8.302 -19.964  -7.360  1.00  0.00           H  
HETATM   27  H   UNL     1      -3.402 -16.747  -8.021  1.00  0.00           H  
ENDMDL
MODEL        4
HETATM    1  N   UNL     1      -4.562 -21.039  -7.618  1.00  0.00           N  
HETATM    2  N   UNL     1      -7.913 -18.530  -6.044  1.00  0.00           N  
HETATM    3  C   UNL     1      -9.095 -20.725  -5.926  1.00  0.00           C  
HETATM    4  C   UNL     1      -9.913 -20.320  -7.171  1.00  0.00           C  
HETATM    5  C   UNL     1      -9.094 -19.365  -8.061  1.00  0.00           C  
HETATM    6  C   UNL     1      -7.793 -20.056  -8.511  1.00  0.00           C  
HETATM    7  C   UNL     1      -6.994 -20.533  -7.283  1.00  0.00           C  
HETATM    8  C   UNL     1      -5.553 -20.127  -7.340  1.00  0.00           C  
HETATM    9  C   UNL     1      -4.951 -18.897  -7.148  1.00  0.00           C  
HETATM   10  C   UNL     1      -5.645 -17.607  -6.870  1.00  0.00           C  
HETATM   11  C   UNL     1      -6.688 -17.679  -5.755  1.00  0.00           C  
HETATM   12  C   UNL     1      -3.539 -19.086  -7.298  1.00  0.00           C  
HETATM   13  C   UNL     1      -2.417 -18.235  -7.226  1.00  0.00           C  
HETATM   14  C   UNL     1      -1.136 -18.761  -7.431  1.00  0.00           C  
HETATM   15  C   UNL     1      -0.943 -20.121  -7.703  1.00  0.00           C  
HETATM   16  C   UNL     1      -2.055 -20.977  -7.791  1.00  0.00           C  
HETATM   17  C   UNL     1      -3.329 -20.432  -7.582  1.00  0.00           C  
HETATM   18  C   UNL     1      -7.696 -20.046  -5.987  1.00  0.00           C  
HETATM   19  C   UNL     1      -8.736 -18.114  -7.250  1.00  0.00           C  
HETATM   20  C   UNL     1      -9.818 -20.604  -4.565  1.00  0.00           C  
HETATM   21  C   UNL     1      -9.002 -20.708  -3.284  1.00  0.00           C  
HETATM   22  C   UNL     1       0.449 -20.661  -7.946  1.00  0.00           C  
HETATM   23  F   UNL     1       1.242 -19.766  -8.594  1.00  0.00           F  
HETATM   24  F   UNL     1       1.102 -20.984  -6.796  1.00  0.00           F  
HETATM   25  F   UNL     1       0.453 -21.790  -8.707  1.00  0.00           F  
HETATM   26  H   UNL     1      -8.502 -18.333  -5.230  1.00  0.00           H  
HETATM   27  H   UNL     1      -4.697 -22.021  -7.823  1.00  0.00           H  
ENDMDL
MODEL        5
HETATM    1  N   UNL     1      -5.875 -20.570  -7.605  1.00  0.00           N  
HETATM    2  N   UNL     1      -9.475 -17.997  -6.951  1.00  0.00           N  
HETATM    3  C   UNL     1     -10.605 -20.195  -6.603  1.00  0.00           C  
HETATM    4  C   UNL     1     -11.254 -20.050  -7.996  1.00  0.00           C  
HETATM    5  C   UNL     1     -10.345 -19.222  -8.926  1.00  0.00           C  
HETATM    6  C   UNL     1      -8.978 -19.915  -9.072  1.00  0.00           C  
HETATM    7  C   UNL     1      -8.342 -20.135  -7.686  1.00  0.00           C  
HETATM    8  C   UNL     1      -6.919 -19.675  -7.625  1.00  0.00           C  
HETATM    9  C   UNL     1      -6.380 -18.401  -7.575  1.00  0.00           C  
HETATM   10  C   UNL     1      -7.139 -17.119  -7.623  1.00  0.00           C  
HETATM   11  C   UNL     1      -8.323 -17.050  -6.659  1.00  0.00           C  
HETATM   12  C   UNL     1      -4.957 -18.544  -7.504  1.00  0.00           C  
HETATM   13  C   UNL     1      -3.878 -17.638  -7.438  1.00  0.00           C  
HETATM   14  C   UNL     1      -2.567 -18.128  -7.377  1.00  0.00           C  
HETATM   15  C   UNL     1      -2.304 -19.504  -7.377  1.00  0.00           C  
HETATM   16  C   UNL     1      -3.371 -20.416  -7.458  1.00  0.00           C  
HETATM   17  C   UNL     1      -4.675 -19.906  -7.516  1.00  0.00           C  
HETATM   18  C   UNL     1      -9.228 -19.468  -6.599  1.00  0.00           C  
HETATM   19  C   UNL     1     -10.134 -17.835  -8.308  1.00  0.00           C  
HETATM   20  C   UNL     1     -11.511 -19.878  -5.391  1.00  0.00           C  
HETATM   21  C   UNL     1     -12.707 -18.955  -5.586  1.00  0.00           C  
HETATM   22  C   UNL     1      -0.879 -20.008  -7.337  1.00  0.00           C  
HETATM   23  F   UNL     1      -0.755 -21.246  -7.886  1.00  0.00           F  
HETATM   24  F   UNL     1      -0.011 -19.204  -8.012  1.00  0.00           F  
HETATM   25  F   UNL     1      -0.388 -20.105  -6.070  1.00  0.00           F  
HETATM   26  H   UNL     1     -10.174 -17.692  -6.268  1.00  0.00           H  
HETATM   27  H   UNL     1      -5.956 -21.578  -7.650  1.00  0.00           H  
ENDMDL
MODEL        6
HETATM    1  N   UNL     1      -6.498 -19.977  -6.218  1.00  0.00           N  
HETATM    2  N   UNL     1     -10.128 -17.367  -6.357  1.00  0.00           N  
HETATM    3  C   UNL     1     -11.042 -19.077  -4.784  1.00  0.00           C  
HETATM    4  C   UNL     1     -11.898 -19.640  -5.939  1.00  0.00           C  
HETATM    5  C   UNL     1     -11.195 -19.404  -7.290  1.00  0.00           C  
HETATM    6  C   UNL     1      -9.820 -20.098  -7.292  1.00  0.00           C  
HETATM    7  C   UNL     1      -8.974 -19.603  -6.104  1.00  0.00           C  
HETATM    8  C   UNL     1      -7.591 -19.196  -6.511  1.00  0.00           C  
HETATM    9  C   UNL     1      -7.139 -18.078  -7.189  1.00  0.00           C  
HETATM   10  C   UNL     1      -7.982 -16.981  -7.744  1.00  0.00           C  
HETATM   11  C   UNL     1      -9.013 -16.419  -6.765  1.00  0.00           C  
HETATM   12  C   UNL     1      -5.715 -18.187  -7.287  1.00  0.00           C  
HETATM   13  C   UNL     1      -4.702 -17.387  -7.856  1.00  0.00           C  
HETATM   14  C   UNL     1      -3.366 -17.801  -7.772  1.00  0.00           C  
HETATM   15  C   UNL     1      -3.013 -18.995  -7.131  1.00  0.00           C  
HETATM   16  C   UNL     1      -4.016 -19.808  -6.574  1.00  0.00           C  
HETATM   17  C   UNL     1      -5.346 -19.376  -6.666  1.00  0.00           C  
HETATM   18  C   UNL     1      -9.732 -18.467  -5.365  1.00  0.00           C  
HETATM   19  C   UNL     1     -10.990 -17.898  -7.487  1.00  0.00           C  
HETATM   20  C   UNL     1     -11.779 -18.182  -3.763  1.00  0.00           C  
HETATM   21  C   UNL     1     -10.966 -17.231  -2.893  1.00  0.00           C  
HETATM   22  C   UNL     1      -1.567 -19.432  -7.077  1.00  0.00           C  
HETATM   23  F   UNL     1      -1.048 -19.343  -5.823  1.00  0.00           F  
HETATM   24  F   UNL     1      -1.386 -20.723  -7.471  1.00  0.00           F  
HETATM   25  F   UNL     1      -0.757 -18.682  -7.875  1.00  0.00           F  
HETATM   26  H   UNL     1     -10.738 -16.751  -5.813  1.00  0.00           H  
HETATM   27  H   UNL     1      -6.515 -20.870  -5.742  1.00  0.00           H  
ENDMDL
MODEL        7
HETATM    1  N   UNL     1      -8.235 -20.155 -10.395  1.00  0.00           N  
HETATM    2  N   UNL     1      -6.894 -17.836  -6.813  1.00  0.00           N  
HETATM    3  C   UNL     1      -4.666 -18.793  -7.407  1.00  0.00           C  
HETATM    4  C   UNL     1      -4.802 -19.771  -6.221  1.00  0.00           C  
HETATM    5  C   UNL     1      -6.287 -20.083  -5.952  1.00  0.00           C  
HETATM    6  C   UNL     1      -6.924 -20.712  -7.204  1.00  0.00           C  
HETATM    7  C   UNL     1      -6.738 -19.783  -8.419  1.00  0.00           C  
HETATM    8  C   UNL     1      -8.012 -19.560  -9.175  1.00  0.00           C  
HETATM    9  C   UNL     1      -9.124 -18.797  -8.869  1.00  0.00           C  
HETATM   10  C   UNL     1      -9.342 -18.014  -7.620  1.00  0.00           C  
HETATM   11  C   UNL     1      -8.168 -17.119  -7.223  1.00  0.00           C  
HETATM   12  C   UNL     1     -10.042 -18.927  -9.961  1.00  0.00           C  
HETATM   13  C   UNL     1     -11.324 -18.410 -10.238  1.00  0.00           C  
HETATM   14  C   UNL     1     -11.962 -18.748 -11.438  1.00  0.00           C  
HETATM   15  C   UNL     1     -11.350 -19.590 -12.375  1.00  0.00           C  
HETATM   16  C   UNL     1     -10.077 -20.124 -12.103  1.00  0.00           C  
HETATM   17  C   UNL     1      -9.455 -19.772 -10.898  1.00  0.00           C  
HETATM   18  C   UNL     1      -6.083 -18.453  -7.957  1.00  0.00           C  
HETATM   19  C   UNL     1      -7.018 -18.775  -5.627  1.00  0.00           C  
HETATM   20  C   UNL     1      -3.746 -17.572  -7.183  1.00  0.00           C  
HETATM   21  C   UNL     1      -2.272 -17.682  -7.551  1.00  0.00           C  
HETATM   22  C   UNL     1     -12.070 -19.961 -13.652  1.00  0.00           C  
HETATM   23  F   UNL     1     -11.438 -20.958 -14.328  1.00  0.00           F  
HETATM   24  F   UNL     1     -13.343 -20.393 -13.439  1.00  0.00           F  
HETATM   25  F   UNL     1     -12.171 -18.919 -14.524  1.00  0.00           F  
HETATM   26  H   UNL     1      -6.312 -17.059  -6.487  1.00  0.00           H  
HETATM   27  H   UNL     1      -7.606 -20.788 -10.872  1.00  0.00           H  
ENDMDL
MODEL        8
HETATM    1  N   UNL     1      -5.805 -20.525  -5.634  1.00  0.00           N  
HETATM    2  N   UNL     1      -9.347 -18.017  -4.553  1.00  0.00           N  
HETATM    3  C   UNL     1      -9.896 -19.964  -3.091  1.00  0.00           C  
HETATM    4  C   UNL     1     -10.997 -20.370  -4.094  1.00  0.00           C  
HETATM    5  C   UNL     1     -10.617 -19.918  -5.517  1.00  0.00           C  
HETATM    6  C   UNL     1      -9.285 -20.569  -5.935  1.00  0.00           C  
HETATM    7  C   UNL     1      -8.186 -20.235  -4.908  1.00  0.00           C  
HETATM    8  C   UNL     1      -6.928 -19.737  -5.551  1.00  0.00           C  
HETATM    9  C   UNL     1      -6.632 -18.520  -6.136  1.00  0.00           C  
HETATM   10  C   UNL     1      -7.569 -17.373  -6.315  1.00  0.00           C  
HETATM   11  C   UNL     1      -8.345 -16.991  -5.054  1.00  0.00           C  
HETATM   12  C   UNL     1      -5.268 -18.577  -6.569  1.00  0.00           C  
HETATM   13  C   UNL     1      -4.403 -17.676  -7.225  1.00  0.00           C  
HETATM   14  C   UNL     1      -3.088 -18.063  -7.509  1.00  0.00           C  
HETATM   15  C   UNL     1      -2.609 -19.330  -7.152  1.00  0.00           C  
HETATM   16  C   UNL     1      -3.467 -20.242  -6.512  1.00  0.00           C  
HETATM   17  C   UNL     1      -4.779 -19.836  -6.234  1.00  0.00           C  
HETATM   18  C   UNL     1      -8.746 -19.242  -3.854  1.00  0.00           C  
HETATM   19  C   UNL     1     -10.448 -18.394  -5.526  1.00  0.00           C  
HETATM   20  C   UNL     1     -10.372 -19.250  -1.806  1.00  0.00           C  
HETATM   21  C   UNL     1      -9.399 -18.348  -1.059  1.00  0.00           C  
HETATM   22  C   UNL     1      -1.193 -19.734  -7.493  1.00  0.00           C  
HETATM   23  F   UNL     1      -0.404 -19.827  -6.389  1.00  0.00           F  
HETATM   24  F   UNL     1      -1.119 -20.943  -8.115  1.00  0.00           F  
HETATM   25  F   UNL     1      -0.576 -18.849  -8.325  1.00  0.00           F  
HETATM   26  H   UNL     1      -9.811 -17.504  -3.798  1.00  0.00           H  
HETATM   27  H   UNL     1      -5.722 -21.480  -5.306  1.00  0.00           H  
ENDMDL
MODEL        9
HETATM    1  N   UNL     1     -11.352 -18.159 -10.010  1.00  0.00           N  
HETATM    2  N   UNL     1      -8.432 -19.057  -6.743  1.00  0.00           N  
HETATM    3  C   UNL     1     -10.041 -17.742  -5.360  1.00  0.00           C  
HETATM    4  C   UNL     1      -9.045 -16.563  -5.375  1.00  0.00           C  
HETATM    5  C   UNL     1      -8.206 -16.587  -6.668  1.00  0.00           C  
HETATM    6  C   UNL     1      -9.132 -16.486  -7.894  1.00  0.00           C  
HETATM    7  C   UNL     1     -10.180 -17.614  -7.862  1.00  0.00           C  
HETATM    8  C   UNL     1     -10.282 -18.344  -9.166  1.00  0.00           C  
HETATM    9  C   UNL     1      -9.435 -19.264  -9.756  1.00  0.00           C  
HETATM   10  C   UNL     1      -8.125 -19.731  -9.219  1.00  0.00           C  
HETATM   11  C   UNL     1      -8.162 -20.160  -7.752  1.00  0.00           C  
HETATM   12  C   UNL     1     -10.034 -19.660 -10.996  1.00  0.00           C  
HETATM   13  C   UNL     1      -9.665 -20.544 -12.031  1.00  0.00           C  
HETATM   14  C   UNL     1     -10.507 -20.700 -13.139  1.00  0.00           C  
HETATM   15  C   UNL     1     -11.714 -19.997 -13.240  1.00  0.00           C  
HETATM   16  C   UNL     1     -12.085 -19.101 -12.222  1.00  0.00           C  
HETATM   17  C   UNL     1     -11.230 -18.960 -11.121  1.00  0.00           C  
HETATM   18  C   UNL     1      -9.882 -18.565  -6.672  1.00  0.00           C  
HETATM   19  C   UNL     1      -7.437 -17.912  -6.735  1.00  0.00           C  
HETATM   20  C   UNL     1     -10.082 -18.584  -4.065  1.00  0.00           C  
HETATM   21  C   UNL     1      -8.910 -18.504  -3.095  1.00  0.00           C  
HETATM   22  C   UNL     1     -12.594 -20.164 -14.459  1.00  0.00           C  
HETATM   23  F   UNL     1     -12.412 -19.166 -15.365  1.00  0.00           F  
HETATM   24  F   UNL     1     -12.363 -21.329 -15.126  1.00  0.00           F  
HETATM   25  F   UNL     1     -13.922 -20.164 -14.157  1.00  0.00           F  
HETATM   26  H   UNL     1      -8.293 -19.548  -5.855  1.00  0.00           H  
HETATM   27  H   UNL     1     -12.129 -17.529  -9.857  1.00  0.00           H  
ENDMDL
CONECT    1   27    8   17
CONECT    2   19   26   11   18
CONECT    3    4   18   20
CONECT    4    3    5
CONECT    5    4    6   19
CONECT    6    5    7
CONECT    7    6    8   18
CONECT    8    7    1    9
CONECT    9    8   10   12
CONECT   10    9   11
CONECT   11   10    2
CONECT   12    9   13   17
CONECT   13   12   14
CONECT   14   13   15
CONECT   15   14   16   22
CONECT   16   15   17
CONECT   17   12   16    1
CONECT   18    3    7    2
CONECT   19    2    5
CONECT   20    3   21
CONECT   21   20
CONECT   22   15   23   24   25
CONECT   23   22
CONECT   24   22
CONECT   25   22
CONECT   26    2
CONECT   27    1
END
