# Supplementary material for: Discovery of Iboga-Derived Ligands for the Sigma‑2 Receptor
Source: ACS Bio Med Chem Au. 2025 May 12;5(3):379–86. doi: 10.1021/acsbiomedchemau.5c00011 (PMC12183592; doi:10.1021/acsbiomedchemau.5c00011)
Supplement: Supplementary file 2 [file bg5c00011_si_002.zip › PDB_files_S2R_docking/7c_S2R_Swiss_2.pdb]

MODEL        1
HETATM    1  N   UNL     1      -1.628 -20.687  -7.067  1.00  0.00           N  
HETATM    2  N   UNL     1       1.959 -20.176  -9.683  1.00  0.00           N  
HETATM    3  C   UNL     1       2.259 -22.625  -9.219  1.00  0.00           C  
HETATM    4  C   UNL     1       3.453 -22.214  -8.332  1.00  0.00           C  
HETATM    5  C   UNL     1       3.166 -20.868  -7.641  1.00  0.00           C  
HETATM    6  C   UNL     1       1.830 -20.925  -6.872  1.00  0.00           C  
HETATM    7  C   UNL     1       0.675 -21.300  -7.825  1.00  0.00           C  
HETATM    8  C   UNL     1      -0.480 -20.349  -7.749  1.00  0.00           C  
HETATM    9  C   UNL     1      -0.662 -19.081  -8.272  1.00  0.00           C  
HETATM   10  C   UNL     1       0.328 -18.279  -9.045  1.00  0.00           C  
HETATM   11  C   UNL     1       1.059 -19.045 -10.147  1.00  0.00           C  
HETATM   12  C   UNL     1      -1.979 -18.653  -7.898  1.00  0.00           C  
HETATM   13  C   UNL     1      -2.733 -17.480  -8.119  1.00  0.00           C  
HETATM   14  C   UNL     1      -4.030 -17.382  -7.599  1.00  0.00           C  
HETATM   15  C   UNL     1      -4.573 -18.431  -6.865  1.00  0.00           C  
HETATM   16  C   UNL     1      -3.850 -19.602  -6.625  1.00  0.00           C  
HETATM   17  C   UNL     1      -2.555 -19.679  -7.156  1.00  0.00           C  
HETATM   18  C   UNL     1       1.229 -21.463  -9.267  1.00  0.00           C  
HETATM   19  C   UNL     1       3.060 -19.788  -8.718  1.00  0.00           C  
HETATM   20  C   UNL     1       2.662 -23.269 -10.559  1.00  0.00           C  
HETATM   21  C   UNL     1       3.934 -22.787 -11.236  1.00  0.00           C  
HETATM   22 BR   UNL     1      -6.327 -18.273  -6.173  1.00  0.00          Br  
HETATM   23  H   UNL     1       2.451 -20.424 -10.544  1.00  0.00           H  
HETATM   24  H   UNL     1      -1.786 -21.550  -6.562  1.00  0.00           H  
ENDMDL
MODEL        2
HETATM    1  N   UNL     1      -3.917 -17.715  -7.272  1.00  0.00           N  
HETATM    2  N   UNL     1      -8.083 -19.323  -7.096  1.00  0.00           N  
HETATM    3  C   UNL     1      -8.695 -16.898  -7.319  1.00  0.00           C  
HETATM    4  C   UNL     1      -9.127 -16.968  -5.840  1.00  0.00           C  
HETATM    5  C   UNL     1      -8.208 -17.927  -5.060  1.00  0.00           C  
HETATM    6  C   UNL     1      -6.728 -17.532  -5.243  1.00  0.00           C  
HETATM    7  C   UNL     1      -6.353 -17.521  -6.740  1.00  0.00           C  
HETATM    8  C   UNL     1      -5.128 -18.329  -7.043  1.00  0.00           C  
HETATM    9  C   UNL     1      -4.933 -19.694  -7.160  1.00  0.00           C  
HETATM   10  C   UNL     1      -5.947 -20.766  -6.948  1.00  0.00           C  
HETATM   11  C   UNL     1      -7.299 -20.515  -7.614  1.00  0.00           C  
HETATM   12  C   UNL     1      -3.552 -19.900  -7.485  1.00  0.00           C  
HETATM   13  C   UNL     1      -2.754 -21.040  -7.722  1.00  0.00           C  
HETATM   14  C   UNL     1      -1.396 -20.885  -8.026  1.00  0.00           C  
HETATM   15  C   UNL     1      -0.832 -19.615  -8.090  1.00  0.00           C  
HETATM   16  C   UNL     1      -1.593 -18.468  -7.856  1.00  0.00           C  
HETATM   17  C   UNL     1      -2.950 -18.647  -7.555  1.00  0.00           C  
HETATM   18  C   UNL     1      -7.585 -17.953  -7.583  1.00  0.00           C  
HETATM   19  C   UNL     1      -8.404 -19.339  -5.615  1.00  0.00           C  
HETATM   20  C   UNL     1      -9.868 -16.843  -8.316  1.00  0.00           C  
HETATM   21  C   UNL     1     -11.216 -17.387  -7.873  1.00  0.00           C  
HETATM   22 BR   UNL     1       1.007 -19.434  -8.502  1.00  0.00          Br  
HETATM   23  H   UNL     1      -8.988 -19.448  -7.554  1.00  0.00           H  
HETATM   24  H   UNL     1      -3.741 -16.718  -7.238  1.00  0.00           H  
ENDMDL
MODEL        3
HETATM    1  N   UNL     1      -8.326 -20.159 -10.410  1.00  0.00           N  
HETATM    2  N   UNL     1      -6.976 -17.812  -6.854  1.00  0.00           N  
HETATM    3  C   UNL     1      -4.729 -18.736  -7.488  1.00  0.00           C  
HETATM    4  C   UNL     1      -4.851 -19.633  -6.238  1.00  0.00           C  
HETATM    5  C   UNL     1      -6.319 -20.042  -6.016  1.00  0.00           C  
HETATM    6  C   UNL     1      -6.903 -20.690  -7.288  1.00  0.00           C  
HETATM    7  C   UNL     1      -6.786 -19.726  -8.487  1.00  0.00           C  
HETATM    8  C   UNL     1      -8.084 -19.529  -9.210  1.00  0.00           C  
HETATM    9  C   UNL     1      -9.200 -18.771  -8.903  1.00  0.00           C  
HETATM   10  C   UNL     1      -9.419 -17.953  -7.676  1.00  0.00           C  
HETATM   11  C   UNL     1      -8.238 -17.075  -7.266  1.00  0.00           C  
HETATM   12  C   UNL     1     -10.140 -18.946  -9.972  1.00  0.00           C  
HETATM   13  C   UNL     1     -11.436 -18.453 -10.236  1.00  0.00           C  
HETATM   14  C   UNL     1     -12.096 -18.833 -11.411  1.00  0.00           C  
HETATM   15  C   UNL     1     -11.482 -19.696 -12.313  1.00  0.00           C  
HETATM   16  C   UNL     1     -10.203 -20.205 -12.078  1.00  0.00           C  
HETATM   17  C   UNL     1      -9.561 -19.810 -10.896  1.00  0.00           C  
HETATM   18  C   UNL     1      -6.150 -18.390  -8.015  1.00  0.00           C  
HETATM   19  C   UNL     1      -7.127 -18.782  -5.700  1.00  0.00           C  
HETATM   20  C   UNL     1      -3.730 -17.575  -7.334  1.00  0.00           C  
HETATM   21  C   UNL     1      -2.246 -17.884  -7.431  1.00  0.00           C  
HETATM   22 BR   UNL     1     -12.397 -20.195 -13.893  1.00  0.00          Br  
HETATM   23  H   UNL     1      -6.401 -17.055  -6.478  1.00  0.00           H  
HETATM   24  H   UNL     1      -7.698 -20.797 -10.883  1.00  0.00           H  
ENDMDL
MODEL        4
HETATM    1  N   UNL     1      -4.616 -20.960  -7.230  1.00  0.00           N  
HETATM    2  N   UNL     1      -8.128 -18.748  -5.574  1.00  0.00           N  
HETATM    3  C   UNL     1      -8.939 -21.063  -5.040  1.00  0.00           C  
HETATM    4  C   UNL     1      -9.966 -20.863  -6.174  1.00  0.00           C  
HETATM    5  C   UNL     1      -9.354 -20.016  -7.305  1.00  0.00           C  
HETATM    6  C   UNL     1      -8.026 -20.634  -7.790  1.00  0.00           C  
HETATM    7  C   UNL     1      -7.033 -20.767  -6.617  1.00  0.00           C  
HETATM    8  C   UNL     1      -5.693 -20.164  -6.911  1.00  0.00           C  
HETATM    9  C   UNL     1      -5.261 -18.850  -6.929  1.00  0.00           C  
HETATM   10  C   UNL     1      -6.087 -17.631  -6.694  1.00  0.00           C  
HETATM   11  C   UNL     1      -7.024 -17.709  -5.490  1.00  0.00           C  
HETATM   12  C   UNL     1      -3.866 -18.865  -7.258  1.00  0.00           C  
HETATM   13  C   UNL     1      -2.882 -17.867  -7.430  1.00  0.00           C  
HETATM   14  C   UNL     1      -1.572 -18.236  -7.759  1.00  0.00           C  
HETATM   15  C   UNL     1      -1.238 -19.576  -7.921  1.00  0.00           C  
HETATM   16  C   UNL     1      -2.189 -20.587  -7.762  1.00  0.00           C  
HETATM   17  C   UNL     1      -3.494 -20.196  -7.431  1.00  0.00           C  
HETATM   18  C   UNL     1      -7.680 -20.197  -5.325  1.00  0.00           C  
HETATM   19  C   UNL     1      -9.065 -18.617  -6.757  1.00  0.00           C  
HETATM   20  C   UNL     1      -9.541 -20.989  -3.624  1.00  0.00           C  
HETATM   21  C   UNL     1      -8.637 -20.572  -2.477  1.00  0.00           C  
HETATM   22 BR   UNL     1       0.540 -20.046  -8.366  1.00  0.00          Br  
HETATM   23  H   UNL     1      -8.705 -18.511  -4.764  1.00  0.00           H  
HETATM   24  H   UNL     1      -4.627 -21.969  -7.314  1.00  0.00           H  
ENDMDL
MODEL        5
HETATM    1  N   UNL     1     -11.315 -18.165 -10.030  1.00  0.00           N  
HETATM    2  N   UNL     1      -8.453 -18.985  -6.696  1.00  0.00           N  
HETATM    3  C   UNL     1     -10.090 -17.617  -5.371  1.00  0.00           C  
HETATM    4  C   UNL     1      -9.017 -16.508  -5.368  1.00  0.00           C  
HETATM    5  C   UNL     1      -8.230 -16.523  -6.692  1.00  0.00           C  
HETATM    6  C   UNL     1      -9.190 -16.436  -7.897  1.00  0.00           C  
HETATM    7  C   UNL     1     -10.208 -17.595  -7.860  1.00  0.00           C  
HETATM    8  C   UNL     1     -10.275 -18.358  -9.148  1.00  0.00           C  
HETATM    9  C   UNL     1      -9.436 -19.313  -9.694  1.00  0.00           C  
HETATM   10  C   UNL     1      -8.152 -19.812  -9.123  1.00  0.00           C  
HETATM   11  C   UNL     1      -8.198 -20.151  -7.634  1.00  0.00           C  
HETATM   12  C   UNL     1     -10.008 -19.715 -10.946  1.00  0.00           C  
HETATM   13  C   UNL     1      -9.632 -20.631 -11.953  1.00  0.00           C  
HETATM   14  C   UNL     1     -10.443 -20.787 -13.084  1.00  0.00           C  
HETATM   15  C   UNL     1     -11.610 -20.043 -13.221  1.00  0.00           C  
HETATM   16  C   UNL     1     -12.006 -19.126 -12.245  1.00  0.00           C  
HETATM   17  C   UNL     1     -11.181 -18.986 -11.120  1.00  0.00           C  
HETATM   18  C   UNL     1      -9.912 -18.504  -6.635  1.00  0.00           C  
HETATM   19  C   UNL     1      -7.461 -17.843  -6.780  1.00  0.00           C  
HETATM   20  C   UNL     1     -10.255 -18.338  -4.020  1.00  0.00           C  
HETATM   21  C   UNL     1      -9.097 -18.300  -3.037  1.00  0.00           C  
HETATM   22 BR   UNL     1     -12.686 -20.274 -14.760  1.00  0.00          Br  
HETATM   23  H   UNL     1      -8.280 -19.406  -5.781  1.00  0.00           H  
HETATM   24  H   UNL     1     -12.079 -17.511  -9.912  1.00  0.00           H  
ENDMDL
MODEL        6
HETATM    1  N   UNL     1      -9.422 -18.578  -8.873  1.00  0.00           N  
HETATM    2  N   UNL     1      -6.178 -18.329  -5.809  1.00  0.00           N  
HETATM    3  C   UNL     1      -4.690 -18.473  -7.826  1.00  0.00           C  
HETATM    4  C   UNL     1      -4.353 -19.905  -7.359  1.00  0.00           C  
HETATM    5  C   UNL     1      -5.585 -20.556  -6.703  1.00  0.00           C  
HETATM    6  C   UNL     1      -6.801 -20.497  -7.650  1.00  0.00           C  
HETATM    7  C   UNL     1      -7.107 -19.038  -8.045  1.00  0.00           C  
HETATM    8  C   UNL     1      -8.539 -18.657  -7.820  1.00  0.00           C  
HETATM    9  C   UNL     1      -9.232 -18.331  -6.667  1.00  0.00           C  
HETATM   10  C   UNL     1      -8.703 -18.328  -5.273  1.00  0.00           C  
HETATM   11  C   UNL     1      -7.341 -17.658  -5.102  1.00  0.00           C  
HETATM   12  C   UNL     1     -10.580 -18.032  -7.053  1.00  0.00           C  
HETATM   13  C   UNL     1     -11.744 -17.647  -6.351  1.00  0.00           C  
HETATM   14  C   UNL     1     -12.935 -17.426  -7.054  1.00  0.00           C  
HETATM   15  C   UNL     1     -12.976 -17.588  -8.435  1.00  0.00           C  
HETATM   16  C   UNL     1     -11.844 -17.973  -9.157  1.00  0.00           C  
HETATM   17  C   UNL     1     -10.662 -18.188  -8.433  1.00  0.00           C  
HETATM   18  C   UNL     1      -6.110 -18.088  -7.326  1.00  0.00           C  
HETATM   19  C   UNL     1      -5.923 -19.774  -5.432  1.00  0.00           C  
HETATM   20  C   UNL     1      -3.559 -17.453  -7.598  1.00  0.00           C  
HETATM   21  C   UNL     1      -2.135 -17.969  -7.492  1.00  0.00           C  
HETATM   22 BR   UNL     1     -14.599 -17.284  -9.360  1.00  0.00          Br  
HETATM   23  H   UNL     1      -5.376 -17.821  -5.430  1.00  0.00           H  
HETATM   24  H   UNL     1      -9.210 -18.778  -9.842  1.00  0.00           H  
ENDMDL
MODEL        7
HETATM    1  N   UNL     1     -11.083 -18.288  -8.952  1.00  0.00           N  
HETATM    2  N   UNL     1     -10.495 -19.933 -13.066  1.00  0.00           N  
HETATM    3  C   UNL     1     -12.711 -18.832 -13.486  1.00  0.00           C  
HETATM    4  C   UNL     1     -13.305 -20.256 -13.529  1.00  0.00           C  
HETATM    5  C   UNL     1     -12.567 -21.172 -12.535  1.00  0.00           C  
HETATM    6  C   UNL     1     -12.571 -20.555 -11.121  1.00  0.00           C  
HETATM    7  C   UNL     1     -11.928 -19.152 -11.142  1.00  0.00           C  
HETATM    8  C   UNL     1     -10.849 -18.986 -10.117  1.00  0.00           C  
HETATM    9  C   UNL     1      -9.536 -19.421 -10.086  1.00  0.00           C  
HETATM   10  C   UNL     1      -8.844 -20.258 -11.107  1.00  0.00           C  
HETATM   11  C   UNL     1      -9.069 -19.825 -12.556  1.00  0.00           C  
HETATM   12  C   UNL     1      -8.961 -18.950  -8.860  1.00  0.00           C  
HETATM   13  C   UNL     1      -7.688 -19.067  -8.259  1.00  0.00           C  
HETATM   14  C   UNL     1      -7.452 -18.468  -7.015  1.00  0.00           C  
HETATM   15  C   UNL     1      -8.465 -17.766  -6.370  1.00  0.00           C  
HETATM   16  C   UNL     1      -9.735 -17.637  -6.936  1.00  0.00           C  
HETATM   17  C   UNL     1      -9.949 -18.243  -8.181  1.00  0.00           C  
HETATM   18  C   UNL     1     -11.447 -18.827 -12.583  1.00  0.00           C  
HETATM   19  C   UNL     1     -11.116 -21.314 -12.997  1.00  0.00           C  
HETATM   20  C   UNL     1     -12.598 -18.154 -14.864  1.00  0.00           C  
HETATM   21  C   UNL     1     -11.550 -17.071 -15.051  1.00  0.00           C  
HETATM   22 BR   UNL     1      -8.118 -16.967  -4.689  1.00  0.00          Br  
HETATM   23  H   UNL     1     -10.377 -19.756 -14.066  1.00  0.00           H  
HETATM   24  H   UNL     1     -11.961 -17.864  -8.681  1.00  0.00           H  
ENDMDL
MODEL        8
HETATM    1  N   UNL     1      -6.061 -20.602  -7.366  1.00  0.00           N  
HETATM    2  N   UNL     1      -9.747 -18.106  -6.960  1.00  0.00           N  
HETATM    3  C   UNL     1     -10.800 -20.311  -6.384  1.00  0.00           C  
HETATM    4  C   UNL     1     -11.489 -20.236  -7.762  1.00  0.00           C  
HETATM    5  C   UNL     1     -10.560 -19.559  -8.787  1.00  0.00           C  
HETATM    6  C   UNL     1      -9.190 -20.267  -8.831  1.00  0.00           C  
HETATM    7  C   UNL     1      -8.540 -20.271  -7.433  1.00  0.00           C  
HETATM    8  C   UNL     1      -7.137 -19.745  -7.437  1.00  0.00           C  
HETATM    9  C   UNL     1      -6.639 -18.455  -7.498  1.00  0.00           C  
HETATM   10  C   UNL     1      -7.426 -17.196  -7.634  1.00  0.00           C  
HETATM   11  C   UNL     1      -8.643 -17.093  -6.715  1.00  0.00           C  
HETATM   12  C   UNL     1      -5.210 -18.548  -7.446  1.00  0.00           C  
HETATM   13  C   UNL     1      -4.159 -17.606  -7.474  1.00  0.00           C  
HETATM   14  C   UNL     1      -2.831 -18.046  -7.403  1.00  0.00           C  
HETATM   15  C   UNL     1      -2.546 -19.404  -7.310  1.00  0.00           C  
HETATM   16  C   UNL     1      -3.562 -20.361  -7.286  1.00  0.00           C  
HETATM   17  C   UNL     1      -4.884 -19.898  -7.357  1.00  0.00           C  
HETATM   18  C   UNL     1      -9.462 -19.522  -6.432  1.00  0.00           C  
HETATM   19  C   UNL     1     -10.341 -18.108  -8.354  1.00  0.00           C  
HETATM   20  C   UNL     1     -11.739 -20.039  -5.194  1.00  0.00           C  
HETATM   21  C   UNL     1     -11.130 -19.539  -3.895  1.00  0.00           C  
HETATM   22 BR   UNL     1      -0.743 -19.972  -7.217  1.00  0.00          Br  
HETATM   23  H   UNL     1     -10.497 -17.752  -6.364  1.00  0.00           H  
HETATM   24  H   UNL     1      -6.109 -21.613  -7.328  1.00  0.00           H  
ENDMDL
MODEL        9
HETATM    1  N   UNL     1       0.329  -8.332 -18.182  1.00  0.00           N  
HETATM    2  N   UNL     1      -3.860  -6.857 -17.683  1.00  0.00           N  
HETATM    3  C   UNL     1      -4.348  -9.298 -17.353  1.00  0.00           C  
HETATM    4  C   UNL     1      -5.017  -9.256 -18.743  1.00  0.00           C  
HETATM    5  C   UNL     1      -4.269  -8.276 -19.666  1.00  0.00           C  
HETATM    6  C   UNL     1      -2.767  -8.623 -19.725  1.00  0.00           C  
HETATM    7  C   UNL     1      -2.153  -8.607 -18.309  1.00  0.00           C  
HETATM    8  C   UNL     1      -0.922  -7.759 -18.213  1.00  0.00           C  
HETATM    9  C   UNL     1      -0.755  -6.388 -18.136  1.00  0.00           C  
HETATM   10  C   UNL     1      -1.825  -5.350 -18.184  1.00  0.00           C  
HETATM   11  C   UNL     1      -3.041  -5.636 -17.305  1.00  0.00           C  
HETATM   12  C   UNL     1       0.653  -6.135 -18.041  1.00  0.00           C  
HETATM   13  C   UNL     1       1.441  -4.968 -17.943  1.00  0.00           C  
HETATM   14  C   UNL     1       2.835  -5.078 -17.864  1.00  0.00           C  
HETATM   15  C   UNL     1       3.443  -6.329 -17.887  1.00  0.00           C  
HETATM   16  C   UNL     1       2.692  -7.502 -17.988  1.00  0.00           C  
HETATM   17  C   UNL     1       1.298  -7.368 -18.065  1.00  0.00           C  
HETATM   18  C   UNL     1      -3.244  -8.206 -17.278  1.00  0.00           C  
HETATM   19  C   UNL     1      -4.418  -6.866 -19.092  1.00  0.00           C  
HETATM   20  C   UNL     1      -5.341  -9.380 -16.178  1.00  0.00           C  
HETATM   21  C   UNL     1      -6.720  -8.769 -16.356  1.00  0.00           C  
HETATM   22 BR   UNL     1       5.329  -6.449 -17.780  1.00  0.00          Br  
HETATM   23  H   UNL     1      -4.682  -6.757 -17.084  1.00  0.00           H  
HETATM   24  H   UNL     1       0.530  -9.323 -18.240  1.00  0.00           H  
ENDMDL
CONECT    1   24    8   17
CONECT    2   19   23   11   18
CONECT    3    4   18   20
CONECT    4    3    5
CONECT    5    4    6   19
CONECT    6    5    7
CONECT    7    6    8   18
CONECT    8    7    1    9
CONECT    9    8   10   12
CONECT   10    9   11
CONECT   11   10    2
CONECT   12    9   13   17
CONECT   13   12   14
CONECT   14   13   15
CONECT   15   14   16   22
CONECT   16   15   17
CONECT   17   12   16    1
CONECT   18    3    7    2
CONECT   19    2    5
CONECT   20    3   21
CONECT   21   20
CONECT   22   15
CONECT   23    2
CONECT   24    1
END
