# Supplementary material for: Discovery of Iboga-Derived Ligands for the Sigma‑2 Receptor
Source: ACS Bio Med Chem Au. 2025 May 12;5(3):379–86. doi: 10.1021/acsbiomedchemau.5c00011 (PMC12183592; doi:10.1021/acsbiomedchemau.5c00011)
Supplement: Supplementary file 2 [file bg5c00011_si_002.zip › PDB_files_S2R_docking/S2R_Swiss.pdb]

ATOM      1  N   ALA A   5     -10.145 -46.617   2.203  1.00  0.62           N  
ATOM      2  CA  ALA A   5      -8.712 -46.902   1.912  1.00  0.62           C  
ATOM      3  C   ALA A   5      -7.860 -45.650   1.865  1.00  0.62           C  
ATOM      4  O   ALA A   5      -7.982 -44.872   0.929  1.00  0.62           O  
ATOM      5  CB  ALA A   5      -8.658 -47.603   0.541  1.00  0.62           C  
ATOM      6  HN1 ALA A   5     -10.181 -46.153   3.111  1.00  0.00           H  
ATOM      7  HN2 ALA A   5     -10.736 -47.447   2.155  1.00  0.00           H  
ATOM      8  HN3 ALA A   5     -10.605 -46.086   1.464  1.00  0.00           H  
ATOM      9  N   THR A   6      -6.978 -45.418   2.859  1.00  0.62           N  
ATOM     10  CA  THR A   6      -6.199 -44.179   2.994  1.00  0.62           C  
ATOM     11  C   THR A   6      -5.308 -43.850   1.812  1.00  0.62           C  
ATOM     12  O   THR A   6      -5.251 -42.706   1.375  1.00  0.62           O  
ATOM     13  CB  THR A   6      -5.343 -44.190   4.252  1.00  0.62           C  
ATOM     14  CG2 THR A   6      -4.656 -42.844   4.507  1.00  0.62           C  
ATOM     15  OG1 THR A   6      -6.177 -44.462   5.366  1.00  0.62           O  
ATOM     16  HN  THR A   6      -6.844 -46.147   3.560  1.00  0.00           H  
ATOM     17  HG1 THR A   6      -5.643 -44.469   6.151  1.00  0.00           H  
ATOM     18  N   ARG A   7      -4.633 -44.859   1.214  1.00  0.73           N  
ATOM     19  CA  ARG A   7      -3.874 -44.667  -0.017  1.00  0.73           C  
ATOM     20  C   ARG A   7      -4.730 -44.146  -1.168  1.00  0.73           C  
ATOM     21  O   ARG A   7      -4.406 -43.157  -1.812  1.00  0.73           O  
ATOM     22  CB  ARG A   7      -3.235 -46.009  -0.464  1.00  0.73           C  
ATOM     23  CG  ARG A   7      -2.123 -46.510   0.476  1.00  0.73           C  
ATOM     24  CD  ARG A   7      -1.287 -47.662  -0.101  1.00  0.73           C  
ATOM     25  NE  ARG A   7      -2.163 -48.874  -0.237  1.00  0.73           N  
ATOM     26  CZ  ARG A   7      -2.333 -49.809   0.709  1.00  0.73           C  
ATOM     27  NH1 ARG A   7      -1.777 -49.713   1.913  1.00  0.73           N1+
ATOM     28  NH2 ARG A   7      -3.092 -50.869   0.440  1.00  0.73           N  
ATOM     29  HN  ARG A   7      -4.656 -45.786   1.639  1.00  0.00           H  
ATOM     30  HE  ARG A   7      -2.667 -48.995  -1.116  1.00  0.00           H  
ATOM     31 1HH1 ARG A   7      -1.906 -50.424   2.633  1.00  0.00           H  
ATOM     32 2HH1 ARG A   7      -1.195 -48.901   2.119  1.00  0.00           H  
ATOM     33 1HH2 ARG A   7      -3.221 -51.580   1.160  1.00  0.00           H  
ATOM     34 2HH2 ARG A   7      -3.519 -50.943  -0.484  1.00  0.00           H  
ATOM     35  N   ARG A   8      -5.911 -44.762  -1.370  1.00  0.76           N  
ATOM     36  CA  ARG A   8      -6.864 -44.359  -2.385  1.00  0.76           C  
ATOM     37  C   ARG A   8      -7.444 -42.969  -2.159  1.00  0.76           C  
ATOM     38  O   ARG A   8      -7.637 -42.189  -3.084  1.00  0.76           O  
ATOM     39  CB  ARG A   8      -8.019 -45.386  -2.468  1.00  0.76           C  
ATOM     40  CG  ARG A   8      -8.685 -45.472  -3.854  1.00  0.76           C  
ATOM     41  CD  ARG A   8      -7.810 -46.189  -4.890  1.00  0.76           C  
ATOM     42  NE  ARG A   8      -8.505 -46.138  -6.210  1.00  0.76           N  
ATOM     43  CZ  ARG A   8      -8.335 -45.144  -7.094  1.00  0.76           C  
ATOM     44  NH1 ARG A   8      -7.406 -44.206  -6.956  1.00  0.76           N1+
ATOM     45  NH2 ARG A   8      -9.168 -45.117  -8.130  1.00  0.76           N  
ATOM     46  HN  ARG A   8      -6.148 -45.556  -0.775  1.00  0.00           H  
ATOM     47  HE  ARG A   8      -9.141 -46.898  -6.452  1.00  0.00           H  
ATOM     48 1HH1 ARG A   8      -7.277 -43.450  -7.628  1.00  0.00           H  
ATOM     49 2HH1 ARG A   8      -6.767 -44.227  -6.161  1.00  0.00           H  
ATOM     50 1HH2 ARG A   8      -9.039 -44.361  -8.802  1.00  0.00           H  
ATOM     51 2HH2 ARG A   8      -9.882 -45.838  -8.236  1.00  0.00           H  
ATOM     52  N   CYS A   9      -7.720 -42.606  -0.893  1.00  0.90           N  
ATOM     53  CA  CYS A   9      -8.173 -41.273  -0.530  1.00  0.90           C  
ATOM     54  C   CYS A   9      -7.189 -40.169  -0.916  1.00  0.90           C  
ATOM     55  O   CYS A   9      -7.580 -39.148  -1.474  1.00  0.90           O  
ATOM     56  CB  CYS A   9      -8.435 -41.171   0.994  1.00  0.90           C  
ATOM     57  SG  CYS A   9      -9.776 -42.276   1.566  1.00  0.90           S  
ATOM     58  HN  CYS A   9      -7.606 -43.299  -0.153  1.00  0.00           H  
ATOM     59  N   VAL A  10      -5.875 -40.367  -0.677  1.00  0.88           N  
ATOM     60  CA  VAL A  10      -4.834 -39.460  -1.156  1.00  0.88           C  
ATOM     61  C   VAL A  10      -4.772 -39.381  -2.678  1.00  0.88           C  
ATOM     62  O   VAL A  10      -4.681 -38.299  -3.252  1.00  0.88           O  
ATOM     63  CB  VAL A  10      -3.465 -39.825  -0.587  1.00  0.88           C  
ATOM     64  CG1 VAL A  10      -2.352 -38.929  -1.160  1.00  0.88           C  
ATOM     65  CG2 VAL A  10      -3.498 -39.663   0.943  1.00  0.88           C  
ATOM     66  HN  VAL A  10      -5.596 -41.187  -0.138  1.00  0.00           H  
ATOM     67  N   GLU A  11      -4.874 -40.521  -3.385  1.00  0.83           N  
ATOM     68  CA  GLU A  11      -4.926 -40.563  -4.838  1.00  0.83           C  
ATOM     69  C   GLU A  11      -6.119 -39.818  -5.444  1.00  0.83           C  
ATOM     70  O   GLU A  11      -5.968 -39.060  -6.402  1.00  0.83           O  
ATOM     71  CB  GLU A  11      -4.956 -42.028  -5.316  1.00  0.83           C  
ATOM     72  CG  GLU A  11      -3.697 -42.868  -4.985  1.00  0.83           C  
ATOM     73  CD  GLU A  11      -3.971 -44.357  -5.172  1.00  0.83           C  
ATOM     74  OE1 GLU A  11      -5.028 -44.690  -5.780  1.00  0.83           O  
ATOM     75  OE2 GLU A  11      -3.162 -45.184  -4.682  1.00  0.83           O1-
ATOM     76  HN  GLU A  11      -4.917 -41.403  -2.875  1.00  0.00           H  
ATOM     77  N   TRP A  12      -7.339 -39.948  -4.882  1.00  0.84           N  
ATOM     78  CA  TRP A  12      -8.478 -39.127  -5.284  1.00  0.84           C  
ATOM     79  C   TRP A  12      -8.268 -37.630  -5.041  1.00  0.84           C  
ATOM     80  O   TRP A  12      -8.576 -36.802  -5.898  1.00  0.84           O  
ATOM     81  CB  TRP A  12      -9.794 -39.591  -4.603  1.00  0.84           C  
ATOM     82  CG  TRP A  12     -10.437 -40.795  -5.270  1.00  0.84           C  
ATOM     83  CD1 TRP A  12     -10.222 -42.123  -5.043  1.00  0.84           C  
ATOM     84  CD2 TRP A  12     -11.430 -40.733  -6.314  1.00  0.84           C  
ATOM     85  CE2 TRP A  12     -11.737 -42.057  -6.670  1.00  0.84           C  
ATOM     86  CE3 TRP A  12     -12.050 -39.651  -6.941  1.00  0.84           C  
ATOM     87  NE1 TRP A  12     -10.983 -42.900  -5.888  1.00  0.84           N  
ATOM     88  CZ2 TRP A  12     -12.666 -42.341  -7.663  1.00  0.84           C  
ATOM     89  CZ3 TRP A  12     -12.998 -39.937  -7.937  1.00  0.84           C  
ATOM     90  CH2 TRP A  12     -13.301 -41.259  -8.293  1.00  0.84           C  
ATOM     91  HN  TRP A  12      -7.470 -40.645  -4.149  1.00  0.00           H  
ATOM     92  HE1 TRP A  12     -10.987 -43.919  -5.927  1.00  0.00           H  
ATOM     93  N   LEU A  13      -7.686 -37.241  -3.886  1.00  0.89           N  
ATOM     94  CA  LEU A  13      -7.304 -35.861  -3.617  1.00  0.89           C  
ATOM     95  C   LEU A  13      -6.257 -35.313  -4.589  1.00  0.89           C  
ATOM     96  O   LEU A  13      -6.400 -34.214  -5.122  1.00  0.89           O  
ATOM     97  CB  LEU A  13      -6.762 -35.721  -2.172  1.00  0.89           C  
ATOM     98  CG  LEU A  13      -7.806 -35.914  -1.053  1.00  0.89           C  
ATOM     99  CD1 LEU A  13      -7.106 -35.985   0.310  1.00  0.89           C  
ATOM    100  CD2 LEU A  13      -8.863 -34.805  -1.049  1.00  0.89           C  
ATOM    101  HN  LEU A  13      -7.506 -37.945  -3.170  1.00  0.00           H  
ATOM    102  N   LEU A  14      -5.195 -36.084  -4.893  1.00  0.87           N  
ATOM    103  CA  LEU A  14      -4.203 -35.731  -5.898  1.00  0.87           C  
ATOM    104  C   LEU A  14      -4.794 -35.631  -7.299  1.00  0.87           C  
ATOM    105  O   LEU A  14      -4.513 -34.694  -8.043  1.00  0.87           O  
ATOM    106  CB  LEU A  14      -3.052 -36.762  -5.913  1.00  0.87           C  
ATOM    107  CG  LEU A  14      -2.136 -36.721  -4.674  1.00  0.87           C  
ATOM    108  CD1 LEU A  14      -1.341 -38.027  -4.574  1.00  0.87           C  
ATOM    109  CD2 LEU A  14      -1.183 -35.520  -4.693  1.00  0.87           C  
ATOM    110  HN  LEU A  14      -5.080 -36.964  -4.391  1.00  0.00           H  
ATOM    111  N   GLY A  15      -5.673 -36.580  -7.682  1.00  0.90           N  
ATOM    112  CA  GLY A  15      -6.491 -36.507  -8.892  1.00  0.90           C  
ATOM    113  C   GLY A  15      -7.261 -35.222  -9.069  1.00  0.90           C  
ATOM    114  O   GLY A  15      -7.155 -34.545 -10.088  1.00  0.90           O  
ATOM    115  HN  GLY A  15      -5.774 -37.403  -7.088  1.00  0.00           H  
ATOM    116  N   LEU A  16      -8.045 -34.827  -8.053  1.00  0.90           N  
ATOM    117  CA  LEU A  16      -8.755 -33.561  -8.058  1.00  0.90           C  
ATOM    118  C   LEU A  16      -7.843 -32.343  -8.063  1.00  0.90           C  
ATOM    119  O   LEU A  16      -8.135 -31.370  -8.751  1.00  0.90           O  
ATOM    120  CB  LEU A  16      -9.800 -33.472  -6.923  1.00  0.90           C  
ATOM    121  CG  LEU A  16     -10.969 -34.469  -7.074  1.00  0.90           C  
ATOM    122  CD1 LEU A  16     -11.895 -34.391  -5.856  1.00  0.90           C  
ATOM    123  CD2 LEU A  16     -11.780 -34.239  -8.357  1.00  0.90           C  
ATOM    124  HN  LEU A  16      -8.146 -35.441  -7.245  1.00  0.00           H  
ATOM    125  N   TYR A  17      -6.698 -32.375  -7.347  1.00  0.85           N  
ATOM    126  CA  TYR A  17      -5.685 -31.325  -7.401  1.00  0.85           C  
ATOM    127  C   TYR A  17      -5.150 -31.075  -8.806  1.00  0.85           C  
ATOM    128  O   TYR A  17      -5.109 -29.948  -9.285  1.00  0.85           O  
ATOM    129  CB  TYR A  17      -4.504 -31.717  -6.462  1.00  0.85           C  
ATOM    130  CG  TYR A  17      -3.275 -30.842  -6.577  1.00  0.85           C  
ATOM    131  CD1 TYR A  17      -3.225 -29.574  -5.980  1.00  0.85           C  
ATOM    132  CD2 TYR A  17      -2.159 -31.295  -7.305  1.00  0.85           C  
ATOM    133  CE1 TYR A  17      -2.058 -28.794  -6.060  1.00  0.85           C  
ATOM    134  CE2 TYR A  17      -1.009 -30.505  -7.418  1.00  0.85           C  
ATOM    135  CZ  TYR A  17      -0.956 -29.259  -6.789  1.00  0.85           C  
ATOM    136  OH  TYR A  17       0.203 -28.474  -6.924  1.00  0.85           O  
ATOM    137  HN  TYR A  17      -6.532 -33.175  -6.736  1.00  0.00           H  
ATOM    138  HH  TYR A  17       0.239 -27.627  -6.496  1.00  0.00           H  
ATOM    139  N   PHE A  18      -4.737 -32.134  -9.522  1.00  0.84           N  
ATOM    140  CA  PHE A  18      -4.240 -31.994 -10.875  1.00  0.84           C  
ATOM    141  C   PHE A  18      -5.321 -31.562 -11.861  1.00  0.84           C  
ATOM    142  O   PHE A  18      -5.090 -30.734 -12.741  1.00  0.84           O  
ATOM    143  CB  PHE A  18      -3.532 -33.290 -11.332  1.00  0.84           C  
ATOM    144  CG  PHE A  18      -2.175 -33.424 -10.702  1.00  0.84           C  
ATOM    145  CD1 PHE A  18      -1.169 -32.502 -11.029  1.00  0.84           C  
ATOM    146  CD2 PHE A  18      -1.868 -34.475  -9.822  1.00  0.84           C  
ATOM    147  CE1 PHE A  18       0.122 -32.632 -10.510  1.00  0.84           C  
ATOM    148  CE2 PHE A  18      -0.580 -34.600  -9.279  1.00  0.84           C  
ATOM    149  CZ  PHE A  18       0.416 -33.683  -9.634  1.00  0.84           C  
ATOM    150  HN  PHE A  18      -4.775 -33.062  -9.101  1.00  0.00           H  
ATOM    151  N   LEU A  19      -6.556 -32.082 -11.716  1.00  0.89           N  
ATOM    152  CA  LEU A  19      -7.685 -31.675 -12.534  1.00  0.89           C  
ATOM    153  C   LEU A  19      -8.094 -30.221 -12.345  1.00  0.89           C  
ATOM    154  O   LEU A  19      -8.362 -29.508 -13.308  1.00  0.89           O  
ATOM    155  CB  LEU A  19      -8.896 -32.597 -12.264  1.00  0.89           C  
ATOM    156  CG  LEU A  19      -9.986 -32.600 -13.355  1.00  0.89           C  
ATOM    157  CD1 LEU A  19      -9.485 -33.112 -14.712  1.00  0.89           C  
ATOM    158  CD2 LEU A  19     -11.182 -33.444 -12.898  1.00  0.89           C  
ATOM    159  HN  LEU A  19      -6.704 -32.793 -11.000  1.00  0.00           H  
ATOM    160  N   SER A  20      -8.121 -29.731 -11.087  1.00  0.89           N  
ATOM    161  CA  SER A  20      -8.432 -28.342 -10.773  1.00  0.89           C  
ATOM    162  C   SER A  20      -7.349 -27.380 -11.196  1.00  0.89           C  
ATOM    163  O   SER A  20      -7.623 -26.232 -11.542  1.00  0.89           O  
ATOM    164  CB  SER A  20      -8.759 -28.112  -9.274  1.00  0.89           C  
ATOM    165  OG  SER A  20      -7.618 -28.268  -8.428  1.00  0.89           O  
ATOM    166  HN  SER A  20      -7.913 -30.366 -10.316  1.00  0.00           H  
ATOM    167  HG  SER A  20      -7.818 -28.127  -7.510  1.00  0.00           H  
ATOM    168  N   HIS A  21      -6.089 -27.847 -11.230  1.00  0.82           N  
ATOM    169  CA  HIS A  21      -4.951 -27.068 -11.680  1.00  0.82           C  
ATOM    170  C   HIS A  21      -5.101 -26.565 -13.123  1.00  0.82           C  
ATOM    171  O   HIS A  21      -4.869 -25.402 -13.417  1.00  0.82           O  
ATOM    172  CB  HIS A  21      -3.636 -27.871 -11.480  1.00  0.82           C  
ATOM    173  CG  HIS A  21      -2.459 -27.033 -11.055  1.00  0.82           C  
ATOM    174  CD2 HIS A  21      -1.392 -27.289 -10.251  1.00  0.82           C  
ATOM    175  ND1 HIS A  21      -2.365 -25.766 -11.569  1.00  0.82           N  
ATOM    176  CE1 HIS A  21      -1.250 -25.259 -11.090  1.00  0.82           C  
ATOM    177  NE2 HIS A  21      -0.615 -26.144 -10.279  1.00  0.82           N  
ATOM    178  HN  HIS A  21      -5.923 -28.805 -10.921  1.00  0.00           H  
ATOM    179  HD1 HIS A  21      -3.026 -25.309 -12.196  1.00  0.00           H  
ATOM    180  HE2 HIS A  21       0.265 -25.994  -9.786  1.00  0.00           H  
ATOM    181  N   ILE A  22      -5.609 -27.403 -14.061  1.00  0.87           N  
ATOM    182  CA  ILE A  22      -5.804 -27.023 -15.467  1.00  0.87           C  
ATOM    183  C   ILE A  22      -6.624 -25.737 -15.691  1.00  0.87           C  
ATOM    184  O   ILE A  22      -6.133 -24.860 -16.412  1.00  0.87           O  
ATOM    185  CB  ILE A  22      -6.409 -28.183 -16.276  1.00  0.87           C  
ATOM    186  CG1 ILE A  22      -5.516 -29.441 -16.218  1.00  0.87           C  
ATOM    187  CG2 ILE A  22      -6.674 -27.771 -17.743  1.00  0.87           C  
ATOM    188  CD1 ILE A  22      -6.244 -30.709 -16.674  1.00  0.87           C  
ATOM    189  HN  ILE A  22      -5.869 -28.347 -13.775  1.00  0.00           H  
ATOM    190  N   PRO A  23      -7.810 -25.486 -15.125  1.00  0.87           N  
ATOM    191  CA  PRO A  23      -8.454 -24.187 -15.256  1.00  0.87           C  
ATOM    192  C   PRO A  23      -7.785 -23.103 -14.437  1.00  0.87           C  
ATOM    193  O   PRO A  23      -7.825 -21.952 -14.859  1.00  0.87           O  
ATOM    194  CB  PRO A  23      -9.906 -24.429 -14.815  1.00  0.87           C  
ATOM    195  CG  PRO A  23      -9.844 -25.676 -13.937  1.00  0.87           C  
ATOM    196  CD  PRO A  23      -8.729 -26.490 -14.584  1.00  0.87           C  
ATOM    197  N   ILE A  24      -7.182 -23.396 -13.273  1.00  0.82           N  
ATOM    198  CA  ILE A  24      -6.466 -22.383 -12.500  1.00  0.82           C  
ATOM    199  C   ILE A  24      -5.277 -21.816 -13.278  1.00  0.82           C  
ATOM    200  O   ILE A  24      -5.167 -20.606 -13.479  1.00  0.82           O  
ATOM    201  CB  ILE A  24      -6.055 -22.953 -11.144  1.00  0.82           C  
ATOM    202  CG1 ILE A  24      -7.319 -23.184 -10.280  1.00  0.82           C  
ATOM    203  CG2 ILE A  24      -5.043 -22.039 -10.426  1.00  0.82           C  
ATOM    204  CD1 ILE A  24      -7.064 -23.965  -8.989  1.00  0.82           C  
ATOM    205  HN  ILE A  24      -7.225 -24.352 -12.919  1.00  0.00           H  
ATOM    206  N   THR A  25      -4.428 -22.682 -13.864  1.00  0.81           N  
ATOM    207  CA  THR A  25      -3.321 -22.265 -14.719  1.00  0.81           C  
ATOM    208  C   THR A  25      -3.773 -21.449 -15.928  1.00  0.81           C  
ATOM    209  O   THR A  25      -3.317 -20.333 -16.181  1.00  0.81           O  
ATOM    210  CB  THR A  25      -2.581 -23.448 -15.344  1.00  0.81           C  
ATOM    211  CG2 THR A  25      -1.333 -23.027 -16.076  1.00  0.81           C  
ATOM    212  OG1 THR A  25      -2.055 -24.366 -14.420  1.00  0.81           O  
ATOM    213  HN  THR A  25      -4.566 -23.680 -13.702  1.00  0.00           H  
ATOM    214  HG1 THR A  25      -2.842 -24.631 -13.959  1.00  0.00           H  
ATOM    215  N   LEU A  26      -4.728 -21.983 -16.722  1.00  0.83           N  
ATOM    216  CA  LEU A  26      -5.164 -21.352 -17.953  1.00  0.83           C  
ATOM    217  C   LEU A  26      -5.975 -20.090 -17.769  1.00  0.83           C  
ATOM    218  O   LEU A  26      -5.825 -19.155 -18.542  1.00  0.83           O  
ATOM    219  CB  LEU A  26      -5.943 -22.339 -18.854  1.00  0.83           C  
ATOM    220  CG  LEU A  26      -5.064 -23.423 -19.505  1.00  0.83           C  
ATOM    221  CD1 LEU A  26      -5.948 -24.452 -20.213  1.00  0.83           C  
ATOM    222  CD2 LEU A  26      -4.068 -22.810 -20.499  1.00  0.83           C  
ATOM    223  HN  LEU A  26      -5.159 -22.865 -16.444  1.00  0.00           H  
ATOM    224  N   PHE A  27      -6.867 -20.021 -16.765  1.00  0.82           N  
ATOM    225  CA  PHE A  27      -7.758 -18.881 -16.644  1.00  0.82           C  
ATOM    226  C   PHE A  27      -7.332 -17.875 -15.598  1.00  0.82           C  
ATOM    227  O   PHE A  27      -7.975 -16.839 -15.502  1.00  0.82           O  
ATOM    228  CB  PHE A  27      -9.206 -19.316 -16.288  1.00  0.82           C  
ATOM    229  CG  PHE A  27      -9.833 -20.114 -17.395  1.00  0.82           C  
ATOM    230  CD1 PHE A  27     -10.261 -19.492 -18.577  1.00  0.82           C  
ATOM    231  CD2 PHE A  27     -10.033 -21.493 -17.248  1.00  0.82           C  
ATOM    232  CE1 PHE A  27     -10.863 -20.243 -19.598  1.00  0.82           C  
ATOM    233  CE2 PHE A  27     -10.617 -22.253 -18.266  1.00  0.82           C  
ATOM    234  CZ  PHE A  27     -11.038 -21.624 -19.443  1.00  0.82           C  
ATOM    235  HN  PHE A  27      -6.918 -20.777 -16.082  1.00  0.00           H  
ATOM    236  N   MET A  28      -6.262 -18.117 -14.814  1.00  0.76           N  
ATOM    237  CA  MET A  28      -5.897 -17.241 -13.711  1.00  0.76           C  
ATOM    238  C   MET A  28      -4.409 -16.947 -13.708  1.00  0.76           C  
ATOM    239  O   MET A  28      -3.989 -15.797 -13.859  1.00  0.76           O  
ATOM    240  CB  MET A  28      -6.362 -17.864 -12.372  1.00  0.76           C  
ATOM    241  CG  MET A  28      -6.172 -17.003 -11.106  1.00  0.76           C  
ATOM    242  SD  MET A  28      -7.197 -15.507 -10.943  1.00  0.76           S  
ATOM    243  CE  MET A  28      -8.847 -16.015 -11.533  1.00  0.76           C  
ATOM    244  HN  MET A  28      -5.690 -18.941 -15.000  1.00  0.00           H  
ATOM    245  N   ASP A  29      -3.569 -17.980 -13.552  1.00  0.75           N  
ATOM    246  CA  ASP A  29      -2.137 -17.840 -13.343  1.00  0.75           C  
ATOM    247  C   ASP A  29      -1.396 -17.259 -14.548  1.00  0.75           C  
ATOM    248  O   ASP A  29      -0.513 -16.409 -14.439  1.00  0.75           O  
ATOM    249  CB  ASP A  29      -1.557 -19.174 -12.819  1.00  0.75           C  
ATOM    250  CG  ASP A  29      -2.186 -19.548 -11.475  1.00  0.75           C  
ATOM    251  OD1 ASP A  29      -2.885 -18.692 -10.871  1.00  0.75           O  
ATOM    252  OD2 ASP A  29      -1.990 -20.705 -11.038  1.00  0.75           O1-
ATOM    253  HN  ASP A  29      -3.958 -18.922 -13.582  1.00  0.00           H  
ATOM    254  N   LEU A  30      -1.801 -17.634 -15.773  1.00  0.76           N  
ATOM    255  CA  LEU A  30      -1.163 -17.174 -16.988  1.00  0.76           C  
ATOM    256  C   LEU A  30      -1.743 -15.894 -17.572  1.00  0.76           C  
ATOM    257  O   LEU A  30      -1.525 -15.580 -18.742  1.00  0.76           O  
ATOM    258  CB  LEU A  30      -1.255 -18.280 -18.050  1.00  0.76           C  
ATOM    259  CG  LEU A  30      -0.473 -19.550 -17.690  1.00  0.76           C  
ATOM    260  CD1 LEU A  30      -0.725 -20.591 -18.775  1.00  0.76           C  
ATOM    261  CD2 LEU A  30       1.027 -19.290 -17.525  1.00  0.76           C  
ATOM    262  HN  LEU A  30      -2.594 -18.271 -15.850  1.00  0.00           H  
ATOM    263  N   GLN A  31      -2.454 -15.075 -16.775  1.00  0.73           N  
ATOM    264  CA  GLN A  31      -3.017 -13.793 -17.193  1.00  0.73           C  
ATOM    265  C   GLN A  31      -2.009 -12.800 -17.773  1.00  0.73           C  
ATOM    266  O   GLN A  31      -2.319 -11.966 -18.617  1.00  0.73           O  
ATOM    267  CB  GLN A  31      -3.751 -13.122 -16.014  1.00  0.73           C  
ATOM    268  CG  GLN A  31      -2.920 -12.858 -14.741  1.00  0.73           C  
ATOM    269  CD  GLN A  31      -3.803 -12.195 -13.685  1.00  0.73           C  
ATOM    270  NE2 GLN A  31      -4.283 -13.001 -12.713  1.00  0.73           N  
ATOM    271  OE1 GLN A  31      -4.083 -10.996 -13.740  1.00  0.73           O  
ATOM    272  HN  GLN A  31      -2.611 -15.370 -15.811  1.00  0.00           H  
ATOM    273 1HE2 GLN A  31      -4.872 -12.558 -12.008  1.00  0.00           H  
ATOM    274 2HE2 GLN A  31      -4.051 -13.993 -12.667  1.00  0.00           H  
ATOM    275  N   ALA A  32      -0.769 -12.893 -17.282  1.00  0.78           N  
ATOM    276  CA  ALA A  32       0.313 -12.008 -17.584  1.00  0.78           C  
ATOM    277  C   ALA A  32       1.350 -12.531 -18.560  1.00  0.78           C  
ATOM    278  O   ALA A  32       2.125 -11.778 -19.152  1.00  0.78           O  
ATOM    279  CB  ALA A  32       1.037 -11.905 -16.264  1.00  0.78           C  
ATOM    280  HN  ALA A  32      -0.579 -13.660 -16.637  1.00  0.00           H  
ATOM    281  N   VAL A  33       1.412 -13.857 -18.722  1.00  0.85           N  
ATOM    282  CA  VAL A  33       2.210 -14.475 -19.766  1.00  0.85           C  
ATOM    283  C   VAL A  33       1.458 -14.438 -21.078  1.00  0.85           C  
ATOM    284  O   VAL A  33       2.022 -14.166 -22.138  1.00  0.85           O  
ATOM    285  CB  VAL A  33       2.635 -15.890 -19.376  1.00  0.85           C  
ATOM    286  CG1 VAL A  33       2.797 -16.826 -20.587  1.00  0.85           C  
ATOM    287  CG2 VAL A  33       3.971 -15.791 -18.626  1.00  0.85           C  
ATOM    288  HN  VAL A  33       0.880 -14.455 -18.090  1.00  0.00           H  
ATOM    289  N   LEU A  34       0.145 -14.715 -21.031  1.00  0.85           N  
ATOM    290  CA  LEU A  34      -0.670 -14.791 -22.215  1.00  0.85           C  
ATOM    291  C   LEU A  34      -1.313 -13.450 -22.546  1.00  0.85           C  
ATOM    292  O   LEU A  34      -1.499 -12.615 -21.661  1.00  0.85           O  
ATOM    293  CB  LEU A  34      -1.742 -15.892 -22.066  1.00  0.85           C  
ATOM    294  CG  LEU A  34      -1.164 -17.313 -21.916  1.00  0.85           C  
ATOM    295  CD1 LEU A  34      -2.292 -18.343 -21.807  1.00  0.85           C  
ATOM    296  CD2 LEU A  34      -0.225 -17.697 -23.065  1.00  0.85           C  
ATOM    297  HN  LEU A  34      -0.291 -14.877 -20.123  1.00  0.00           H  
ATOM    298  N   PRO A  35      -1.665 -13.172 -23.800  1.00  0.86           N  
ATOM    299  CA  PRO A  35      -2.218 -11.880 -24.187  1.00  0.86           C  
ATOM    300  C   PRO A  35      -3.594 -11.595 -23.616  1.00  0.86           C  
ATOM    301  O   PRO A  35      -4.434 -12.486 -23.510  1.00  0.86           O  
ATOM    302  CB  PRO A  35      -2.276 -11.947 -25.726  1.00  0.86           C  
ATOM    303  CG  PRO A  35      -1.240 -13.001 -26.110  1.00  0.86           C  
ATOM    304  CD  PRO A  35      -1.348 -13.999 -24.968  1.00  0.86           C  
ATOM    305  N   ARG A  36      -3.867 -10.318 -23.302  1.00  0.72           N  
ATOM    306  CA  ARG A  36      -5.129  -9.825 -22.781  1.00  0.72           C  
ATOM    307  C   ARG A  36      -6.346 -10.173 -23.632  1.00  0.72           C  
ATOM    308  O   ARG A  36      -7.420 -10.468 -23.112  1.00  0.72           O  
ATOM    309  CB  ARG A  36      -4.995  -8.280 -22.669  1.00  0.72           C  
ATOM    310  CG  ARG A  36      -6.301  -7.474 -22.507  1.00  0.72           C  
ATOM    311  CD  ARG A  36      -6.167  -6.021 -22.967  1.00  0.72           C  
ATOM    312  NE  ARG A  36      -7.531  -5.407 -22.868  1.00  0.72           N  
ATOM    313  CZ  ARG A  36      -7.979  -4.749 -21.793  1.00  0.72           C  
ATOM    314  NH1 ARG A  36      -7.278  -4.697 -20.664  1.00  0.72           N1+
ATOM    315  NH2 ARG A  36      -9.158  -4.133 -21.852  1.00  0.72           N  
ATOM    316  HN  ARG A  36      -3.123  -9.635 -23.442  1.00  0.00           H  
ATOM    317  HE  ARG A  36      -8.156  -5.496 -23.669  1.00  0.00           H  
ATOM    318 1HH1 ARG A  36      -6.375  -5.169 -20.619  1.00  0.00           H  
ATOM    319 2HH1 ARG A  36      -7.620  -4.195 -19.844  1.00  0.00           H  
ATOM    320 1HH2 ARG A  36      -9.696  -4.173 -22.718  1.00  0.00           H  
ATOM    321 2HH2 ARG A  36      -9.500  -3.631 -21.032  1.00  0.00           H  
ATOM    322  N   GLU A  37      -6.232 -10.111 -24.968  1.00  0.79           N  
ATOM    323  CA  GLU A  37      -7.363 -10.286 -25.861  1.00  0.79           C  
ATOM    324  C   GLU A  37      -7.840 -11.724 -25.991  1.00  0.79           C  
ATOM    325  O   GLU A  37      -8.971 -11.972 -26.396  1.00  0.79           O  
ATOM    326  CB  GLU A  37      -7.027  -9.703 -27.242  1.00  0.79           C  
ATOM    327  CG  GLU A  37      -6.866  -8.166 -27.205  1.00  0.79           C  
ATOM    328  CD  GLU A  37      -6.504  -7.568 -28.563  1.00  0.79           C  
ATOM    329  OE1 GLU A  37      -6.264  -8.339 -29.522  1.00  0.79           O  
ATOM    330  OE2 GLU A  37      -6.456  -6.313 -28.611  1.00  0.79           O1-
ATOM    331  HN  GLU A  37      -5.313  -9.934 -25.372  1.00  0.00           H  
ATOM    332  N   LEU A  38      -7.020 -12.711 -25.570  1.00  0.85           N  
ATOM    333  CA  LEU A  38      -7.468 -14.087 -25.405  1.00  0.85           C  
ATOM    334  C   LEU A  38      -8.545 -14.240 -24.340  1.00  0.85           C  
ATOM    335  O   LEU A  38      -9.436 -15.082 -24.430  1.00  0.85           O  
ATOM    336  CB  LEU A  38      -6.292 -15.019 -25.006  1.00  0.85           C  
ATOM    337  CG  LEU A  38      -5.409 -15.546 -26.152  1.00  0.85           C  
ATOM    338  CD1 LEU A  38      -4.354 -16.497 -25.573  1.00  0.85           C  
ATOM    339  CD2 LEU A  38      -6.225 -16.295 -27.210  1.00  0.85           C  
ATOM    340  HN  LEU A  38      -6.048 -12.484 -25.359  1.00  0.00           H  
ATOM    341  N   TYR A  39      -8.470 -13.433 -23.272  1.00  0.81           N  
ATOM    342  CA  TYR A  39      -9.385 -13.552 -22.165  1.00  0.81           C  
ATOM    343  C   TYR A  39     -10.608 -12.662 -22.368  1.00  0.81           C  
ATOM    344  O   TYR A  39     -10.453 -11.462 -22.631  1.00  0.81           O  
ATOM    345  CB  TYR A  39      -8.714 -13.152 -20.836  1.00  0.81           C  
ATOM    346  CG  TYR A  39      -7.579 -14.076 -20.518  1.00  0.81           C  
ATOM    347  CD1 TYR A  39      -7.834 -15.339 -19.961  1.00  0.81           C  
ATOM    348  CD2 TYR A  39      -6.249 -13.687 -20.755  1.00  0.81           C  
ATOM    349  CE1 TYR A  39      -6.771 -16.188 -19.626  1.00  0.81           C  
ATOM    350  CE2 TYR A  39      -5.186 -14.537 -20.417  1.00  0.81           C  
ATOM    351  CZ  TYR A  39      -5.449 -15.782 -19.841  1.00  0.81           C  
ATOM    352  OH  TYR A  39      -4.381 -16.617 -19.469  1.00  0.81           O  
ATOM    353  HN  TYR A  39      -7.746 -12.715 -23.242  1.00  0.00           H  
ATOM    354  HH  TYR A  39      -3.484 -16.341 -19.615  1.00  0.00           H  
ATOM    355  N   PRO A  40     -11.840 -13.168 -22.250  1.00  0.86           N  
ATOM    356  CA  PRO A  40     -13.029 -12.327 -22.233  1.00  0.86           C  
ATOM    357  C   PRO A  40     -13.041 -11.323 -21.092  1.00  0.86           C  
ATOM    358  O   PRO A  40     -12.286 -11.443 -20.124  1.00  0.86           O  
ATOM    359  CB  PRO A  40     -14.178 -13.327 -22.119  1.00  0.86           C  
ATOM    360  CG  PRO A  40     -13.582 -14.504 -21.360  1.00  0.86           C  
ATOM    361  CD  PRO A  40     -12.161 -14.562 -21.903  1.00  0.86           C  
ATOM    362  N   VAL A  41     -13.886 -10.285 -21.189  1.00  0.86           N  
ATOM    363  CA  VAL A  41     -13.918  -9.200 -20.226  1.00  0.86           C  
ATOM    364  C   VAL A  41     -14.283  -9.635 -18.816  1.00  0.86           C  
ATOM    365  O   VAL A  41     -13.679  -9.175 -17.848  1.00  0.86           O  
ATOM    366  CB  VAL A  41     -14.744  -8.022 -20.727  1.00  0.86           C  
ATOM    367  CG1 VAL A  41     -16.235  -8.372 -20.791  1.00  0.86           C  
ATOM    368  CG2 VAL A  41     -14.493  -6.772 -19.866  1.00  0.86           C  
ATOM    369  HN  VAL A  41     -14.535 -10.257 -21.975  1.00  0.00           H  
ATOM    370  N   GLU A  42     -15.227 -10.578 -18.664  1.00  0.80           N  
ATOM    371  CA  GLU A  42     -15.642 -11.116 -17.387  1.00  0.80           C  
ATOM    372  C   GLU A  42     -14.527 -11.846 -16.670  1.00  0.80           C  
ATOM    373  O   GLU A  42     -14.306 -11.662 -15.474  1.00  0.80           O  
ATOM    374  CB  GLU A  42     -16.861 -12.054 -17.542  1.00  0.80           C  
ATOM    375  CG  GLU A  42     -17.966 -11.483 -18.467  1.00  0.80           C  
ATOM    376  CD  GLU A  42     -17.660 -11.708 -19.945  1.00  0.80           C  
ATOM    377  OE1 GLU A  42     -16.777 -12.554 -20.229  1.00  0.80           O  
ATOM    378  OE2 GLU A  42     -18.213 -10.967 -20.789  1.00  0.80           O1-
ATOM    379  HN  GLU A  42     -15.681 -10.938 -19.503  1.00  0.00           H  
ATOM    380  N   PHE A  43     -13.740 -12.659 -17.405  1.00  0.82           N  
ATOM    381  CA  PHE A  43     -12.559 -13.291 -16.844  1.00  0.82           C  
ATOM    382  C   PHE A  43     -11.498 -12.276 -16.456  1.00  0.82           C  
ATOM    383  O   PHE A  43     -11.002 -12.311 -15.339  1.00  0.82           O  
ATOM    384  CB  PHE A  43     -11.980 -14.388 -17.778  1.00  0.82           C  
ATOM    385  CG  PHE A  43     -12.874 -15.604 -17.930  1.00  0.82           C  
ATOM    386  CD1 PHE A  43     -14.064 -15.794 -17.198  1.00  0.82           C  
ATOM    387  CD2 PHE A  43     -12.500 -16.603 -18.851  1.00  0.82           C  
ATOM    388  CE1 PHE A  43     -14.870 -16.916 -17.405  1.00  0.82           C  
ATOM    389  CE2 PHE A  43     -13.311 -17.726 -19.067  1.00  0.82           C  
ATOM    390  CZ  PHE A  43     -14.498 -17.880 -18.344  1.00  0.82           C  
ATOM    391  HN  PHE A  43     -13.981 -12.834 -18.380  1.00  0.00           H  
ATOM    392  N   ARG A  44     -11.190 -11.272 -17.303  1.00  0.76           N  
ATOM    393  CA  ARG A  44     -10.263 -10.198 -16.948  1.00  0.76           C  
ATOM    394  C   ARG A  44     -10.655  -9.392 -15.718  1.00  0.76           C  
ATOM    395  O   ARG A  44      -9.815  -9.024 -14.900  1.00  0.76           O  
ATOM    396  CB  ARG A  44     -10.050  -9.221 -18.126  1.00  0.76           C  
ATOM    397  CG  ARG A  44      -9.413  -9.917 -19.337  1.00  0.76           C  
ATOM    398  CD  ARG A  44      -9.058  -9.014 -20.516  1.00  0.76           C  
ATOM    399  NE  ARG A  44     -10.298  -8.295 -20.936  1.00  0.76           N  
ATOM    400  CZ  ARG A  44     -10.595  -8.003 -22.209  1.00  0.76           C  
ATOM    401  NH1 ARG A  44     -11.693  -7.292 -22.461  1.00  0.76           N1+
ATOM    402  NH2 ARG A  44      -9.813  -8.362 -23.224  1.00  0.76           N  
ATOM    403  HN  ARG A  44     -11.621 -11.262 -18.228  1.00  0.00           H  
ATOM    404  HE  ARG A  44     -10.957  -8.010 -20.211  1.00  0.00           H  
ATOM    405 1HH1 ARG A  44     -11.919  -7.070 -23.430  1.00  0.00           H  
ATOM    406 2HH1 ARG A  44     -12.292  -7.017 -21.683  1.00  0.00           H  
ATOM    407 1HH2 ARG A  44     -10.039  -8.140 -24.193  1.00  0.00           H  
ATOM    408 2HH2 ARG A  44      -8.972  -8.906 -23.031  1.00  0.00           H  
ATOM    409  N   ASN A  45     -11.948  -9.100 -15.539  1.00  0.80           N  
ATOM    410  CA  ASN A  45     -12.456  -8.498 -14.321  1.00  0.80           C  
ATOM    411  C   ASN A  45     -12.320  -9.398 -13.089  1.00  0.80           C  
ATOM    412  O   ASN A  45     -11.978  -8.932 -12.006  1.00  0.80           O  
ATOM    413  CB  ASN A  45     -13.921  -8.057 -14.507  1.00  0.80           C  
ATOM    414  CG  ASN A  45     -14.012  -7.002 -15.607  1.00  0.80           C  
ATOM    415  ND2 ASN A  45     -15.207  -6.930 -16.241  1.00  0.80           N  
ATOM    416  OD1 ASN A  45     -13.079  -6.244 -15.890  1.00  0.80           O  
ATOM    417  HN  ASN A  45     -12.605  -9.310 -16.291  1.00  0.00           H  
ATOM    418 1HD2 ASN A  45     -15.268  -6.225 -16.976  1.00  0.00           H  
ATOM    419 2HD2 ASN A  45     -15.978  -7.556 -16.007  1.00  0.00           H  
ATOM    420  N   LEU A  46     -12.538 -10.722 -13.229  1.00  0.84           N  
ATOM    421  CA  LEU A  46     -12.281 -11.697 -12.175  1.00  0.84           C  
ATOM    422  C   LEU A  46     -10.810 -11.757 -11.754  1.00  0.84           C  
ATOM    423  O   LEU A  46     -10.471 -11.820 -10.572  1.00  0.84           O  
ATOM    424  CB  LEU A  46     -12.774 -13.098 -12.613  1.00  0.84           C  
ATOM    425  CG  LEU A  46     -12.759 -14.180 -11.515  1.00  0.84           C  
ATOM    426  CD1 LEU A  46     -13.640 -13.799 -10.320  1.00  0.84           C  
ATOM    427  CD2 LEU A  46     -13.200 -15.535 -12.084  1.00  0.84           C  
ATOM    428  HN  LEU A  46     -12.902 -11.059 -14.120  1.00  0.00           H  
ATOM    429  N   LEU A  47      -9.881 -11.671 -12.726  1.00  0.84           N  
ATOM    430  CA  LEU A  47      -8.452 -11.534 -12.480  1.00  0.84           C  
ATOM    431  C   LEU A  47      -8.101 -10.283 -11.689  1.00  0.84           C  
ATOM    432  O   LEU A  47      -7.325 -10.309 -10.733  1.00  0.84           O  
ATOM    433  CB  LEU A  47      -7.674 -11.491 -13.821  1.00  0.84           C  
ATOM    434  CG  LEU A  47      -7.863 -12.737 -14.695  1.00  0.84           C  
ATOM    435  CD1 LEU A  47      -7.202 -12.608 -16.063  1.00  0.84           C  
ATOM    436  CD2 LEU A  47      -7.386 -13.985 -13.990  1.00  0.84           C  
ATOM    437  HN  LEU A  47     -10.198 -11.704 -13.695  1.00  0.00           H  
ATOM    438  N   LYS A  48      -8.723  -9.146 -12.043  1.00  0.79           N  
ATOM    439  CA  LYS A  48      -8.614  -7.908 -11.300  1.00  0.79           C  
ATOM    440  C   LYS A  48      -9.172  -7.973  -9.886  1.00  0.79           C  
ATOM    441  O   LYS A  48      -8.603  -7.377  -8.972  1.00  0.79           O  
ATOM    442  CB  LYS A  48      -9.287  -6.753 -12.063  1.00  0.79           C  
ATOM    443  CG  LYS A  48      -8.549  -6.386 -13.356  1.00  0.79           C  
ATOM    444  CD  LYS A  48      -9.277  -5.270 -14.110  1.00  0.79           C  
ATOM    445  CE  LYS A  48      -8.595  -4.902 -15.423  1.00  0.79           C  
ATOM    446  NZ  LYS A  48      -9.367  -3.819 -16.067  1.00  0.79           N1+
ATOM    447  HN  LYS A  48      -9.304  -9.155 -12.881  1.00  0.00           H  
ATOM    448  HZ1 LYS A  48      -8.911  -3.573 -16.945  1.00  0.00           H  
ATOM    449  HZ2 LYS A  48      -9.497  -3.014 -15.455  1.00  0.00           H  
ATOM    450  HZ3 LYS A  48     -10.350  -4.060 -16.191  1.00  0.00           H  
ATOM    451  N   TRP A  49     -10.283  -8.702  -9.656  1.00  0.80           N  
ATOM    452  CA  TRP A  49     -10.789  -8.972  -8.317  1.00  0.80           C  
ATOM    453  C   TRP A  49      -9.761  -9.702  -7.450  1.00  0.80           C  
ATOM    454  O   TRP A  49      -9.459  -9.273  -6.343  1.00  0.80           O  
ATOM    455  CB  TRP A  49     -12.118  -9.780  -8.397  1.00  0.80           C  
ATOM    456  CG  TRP A  49     -12.639 -10.378  -7.096  1.00  0.80           C  
ATOM    457  CD1 TRP A  49     -13.334  -9.786  -6.079  1.00  0.80           C  
ATOM    458  CD2 TRP A  49     -12.361 -11.725  -6.668  1.00  0.80           C  
ATOM    459  CE2 TRP A  49     -12.905 -11.864  -5.377  1.00  0.80           C  
ATOM    460  CE3 TRP A  49     -11.679 -12.778  -7.281  1.00  0.80           C  
ATOM    461  NE1 TRP A  49     -13.525 -10.682  -5.046  1.00  0.80           N  
ATOM    462  CZ2 TRP A  49     -12.753 -13.043  -4.661  1.00  0.80           C  
ATOM    463  CZ3 TRP A  49     -11.505 -13.961  -6.549  1.00  0.80           C  
ATOM    464  CH2 TRP A  49     -12.029 -14.090  -5.253  1.00  0.80           C  
ATOM    465  HN  TRP A  49     -10.791  -9.081 -10.455  1.00  0.00           H  
ATOM    466  HE1 TRP A  49     -14.039 -10.498  -4.184  1.00  0.00           H  
ATOM    467  N   TYR A  50      -9.125 -10.772  -7.971  1.00  0.81           N  
ATOM    468  CA  TYR A  50      -8.078 -11.481  -7.246  1.00  0.81           C  
ATOM    469  C   TYR A  50      -6.878 -10.591  -6.909  1.00  0.81           C  
ATOM    470  O   TYR A  50      -6.419 -10.545  -5.768  1.00  0.81           O  
ATOM    471  CB  TYR A  50      -7.630 -12.727  -8.071  1.00  0.81           C  
ATOM    472  CG  TYR A  50      -6.387 -13.378  -7.524  1.00  0.81           C  
ATOM    473  CD1 TYR A  50      -6.412 -14.057  -6.295  1.00  0.81           C  
ATOM    474  CD2 TYR A  50      -5.158 -13.178  -8.178  1.00  0.81           C  
ATOM    475  CE1 TYR A  50      -5.216 -14.483  -5.704  1.00  0.81           C  
ATOM    476  CE2 TYR A  50      -3.963 -13.604  -7.583  1.00  0.81           C  
ATOM    477  CZ  TYR A  50      -3.997 -14.229  -6.334  1.00  0.81           C  
ATOM    478  OH  TYR A  50      -2.814 -14.574  -5.665  1.00  0.81           O  
ATOM    479  HN  TYR A  50      -9.385 -11.095  -8.903  1.00  0.00           H  
ATOM    480  HH  TYR A  50      -1.984 -14.401  -6.094  1.00  0.00           H  
ATOM    481  N   ALA A  51      -6.368  -9.830  -7.895  1.00  0.84           N  
ATOM    482  CA  ALA A  51      -5.225  -8.964  -7.707  1.00  0.84           C  
ATOM    483  C   ALA A  51      -5.447  -7.884  -6.654  1.00  0.84           C  
ATOM    484  O   ALA A  51      -4.587  -7.619  -5.819  1.00  0.84           O  
ATOM    485  CB  ALA A  51      -4.848  -8.338  -9.061  1.00  0.84           C  
ATOM    486  HN  ALA A  51      -6.807  -9.866  -8.815  1.00  0.00           H  
ATOM    487  N   LYS A  52      -6.634  -7.247  -6.649  1.00  0.78           N  
ATOM    488  CA  LYS A  52      -6.967  -6.234  -5.668  1.00  0.78           C  
ATOM    489  C   LYS A  52      -7.290  -6.759  -4.272  1.00  0.78           C  
ATOM    490  O   LYS A  52      -6.763  -6.248  -3.286  1.00  0.78           O  
ATOM    491  CB  LYS A  52      -8.125  -5.371  -6.207  1.00  0.78           C  
ATOM    492  CG  LYS A  52      -7.697  -4.567  -7.445  1.00  0.78           C  
ATOM    493  CD  LYS A  52      -8.825  -3.685  -7.990  1.00  0.78           C  
ATOM    494  CE  LYS A  52      -8.382  -2.871  -9.202  1.00  0.78           C  
ATOM    495  NZ  LYS A  52      -9.513  -2.042  -9.666  1.00  0.78           N1+
ATOM    496  HN  LYS A  52      -7.323  -7.486  -7.362  1.00  0.00           H  
ATOM    497  HZ1 LYS A  52      -9.217  -1.498 -10.476  1.00  0.00           H  
ATOM    498  HZ2 LYS A  52      -9.895  -1.456  -8.924  1.00  0.00           H  
ATOM    499  HZ3 LYS A  52     -10.348  -2.596  -9.855  1.00  0.00           H  
ATOM    500  N   GLU A  53      -8.130  -7.806  -4.151  1.00  0.80           N  
ATOM    501  CA  GLU A  53      -8.518  -8.382  -2.867  1.00  0.80           C  
ATOM    502  C   GLU A  53      -7.360  -9.008  -2.106  1.00  0.80           C  
ATOM    503  O   GLU A  53      -7.183  -8.816  -0.906  1.00  0.80           O  
ATOM    504  CB  GLU A  53      -9.570  -9.492  -3.078  1.00  0.80           C  
ATOM    505  CG  GLU A  53     -10.954  -8.993  -3.546  1.00  0.80           C  
ATOM    506  CD  GLU A  53     -11.797  -8.352  -2.451  1.00  0.80           C  
ATOM    507  OE1 GLU A  53     -11.916  -8.966  -1.359  1.00  0.80           O  
ATOM    508  OE2 GLU A  53     -12.373  -7.268  -2.724  1.00  0.80           O1-
ATOM    509  HN  GLU A  53      -8.515  -8.218  -5.001  1.00  0.00           H  
ATOM    510  N   PHE A  54      -6.501  -9.768  -2.810  1.00  0.83           N  
ATOM    511  CA  PHE A  54      -5.431 -10.506  -2.160  1.00  0.83           C  
ATOM    512  C   PHE A  54      -4.141  -9.717  -2.188  1.00  0.83           C  
ATOM    513  O   PHE A  54      -3.140 -10.118  -1.599  1.00  0.83           O  
ATOM    514  CB  PHE A  54      -5.185 -11.862  -2.874  1.00  0.83           C  
ATOM    515  CG  PHE A  54      -6.307 -12.816  -2.581  1.00  0.83           C  
ATOM    516  CD1 PHE A  54      -7.539 -12.716  -3.247  1.00  0.83           C  
ATOM    517  CD2 PHE A  54      -6.139 -13.818  -1.612  1.00  0.83           C  
ATOM    518  CE1 PHE A  54      -8.595 -13.580  -2.935  1.00  0.83           C  
ATOM    519  CE2 PHE A  54      -7.188 -14.691  -1.301  1.00  0.83           C  
ATOM    520  CZ  PHE A  54      -8.418 -14.569  -1.961  1.00  0.83           C  
ATOM    521  HN  PHE A  54      -6.603  -9.827  -3.823  1.00  0.00           H  
ATOM    522  N   LYS A  55      -4.153  -8.551  -2.863  1.00  0.73           N  
ATOM    523  CA  LYS A  55      -3.014  -7.675  -3.037  1.00  0.73           C  
ATOM    524  C   LYS A  55      -1.821  -8.355  -3.707  1.00  0.73           C  
ATOM    525  O   LYS A  55      -0.677  -8.221  -3.282  1.00  0.73           O  
ATOM    526  CB  LYS A  55      -2.635  -6.945  -1.727  1.00  0.73           C  
ATOM    527  CG  LYS A  55      -3.731  -6.011  -1.182  1.00  0.73           C  
ATOM    528  CD  LYS A  55      -3.203  -5.144  -0.026  1.00  0.73           C  
ATOM    529  CE  LYS A  55      -4.122  -4.009   0.424  1.00  0.73           C  
ATOM    530  NZ  LYS A  55      -3.414  -3.145   1.395  1.00  0.73           N1+
ATOM    531  HN  LYS A  55      -5.036  -8.262  -3.285  1.00  0.00           H  
ATOM    532  HZ1 LYS A  55      -4.027  -2.387   1.695  1.00  0.00           H  
ATOM    533  HZ2 LYS A  55      -2.529  -2.798   1.025  1.00  0.00           H  
ATOM    534  HZ3 LYS A  55      -3.046  -3.676   2.184  1.00  0.00           H  
ATOM    535  N   ASP A  56      -2.071  -9.091  -4.805  1.00  0.77           N  
ATOM    536  CA  ASP A  56      -1.056  -9.833  -5.533  1.00  0.77           C  
ATOM    537  C   ASP A  56      -0.247  -8.902  -6.461  1.00  0.77           C  
ATOM    538  O   ASP A  56      -0.836  -8.156  -7.246  1.00  0.77           O  
ATOM    539  CB  ASP A  56      -1.686 -11.006  -6.328  1.00  0.77           C  
ATOM    540  CG  ASP A  56      -0.637 -11.988  -6.835  1.00  0.77           C  
ATOM    541  OD1 ASP A  56       0.384 -11.563  -7.442  1.00  0.77           O  
ATOM    542  OD2 ASP A  56      -0.866 -13.200  -6.632  1.00  0.77           O1-
ATOM    543  HN  ASP A  56      -3.031  -9.130  -5.147  1.00  0.00           H  
ATOM    544  N   PRO A  57       1.083  -8.891  -6.426  1.00  0.72           N  
ATOM    545  CA  PRO A  57       1.868  -8.059  -7.331  1.00  0.72           C  
ATOM    546  C   PRO A  57       2.563  -8.834  -8.404  1.00  0.72           C  
ATOM    547  O   PRO A  57       3.088  -8.206  -9.318  1.00  0.72           O  
ATOM    548  CB  PRO A  57       2.975  -7.523  -6.446  1.00  0.72           C  
ATOM    549  CG  PRO A  57       3.186  -8.627  -5.400  1.00  0.72           C  
ATOM    550  CD  PRO A  57       1.820  -9.267  -5.225  1.00  0.72           C  
ATOM    551  N   LEU A  58       2.686 -10.161  -8.288  1.00  0.76           N  
ATOM    552  CA  LEU A  58       3.558 -10.909  -9.169  1.00  0.76           C  
ATOM    553  C   LEU A  58       2.747 -11.434 -10.315  1.00  0.76           C  
ATOM    554  O   LEU A  58       3.224 -11.545 -11.442  1.00  0.76           O  
ATOM    555  CB  LEU A  58       4.226 -12.107  -8.439  1.00  0.76           C  
ATOM    556  CG  LEU A  58       5.178 -11.736  -7.288  1.00  0.76           C  
ATOM    557  CD1 LEU A  58       5.610 -12.985  -6.512  1.00  0.76           C  
ATOM    558  CD2 LEU A  58       6.416 -10.957  -7.736  1.00  0.76           C  
ATOM    559  HN  LEU A  58       2.157 -10.653  -7.568  1.00  0.00           H  
ATOM    560  N   LEU A  59       1.479 -11.772 -10.057  1.00  0.75           N  
ATOM    561  CA  LEU A  59       0.656 -12.421 -11.032  1.00  0.75           C  
ATOM    562  C   LEU A  59       0.245 -11.580 -12.221  1.00  0.75           C  
ATOM    563  O   LEU A  59       0.239 -12.073 -13.337  1.00  0.75           O  
ATOM    564  CB  LEU A  59      -0.518 -13.129 -10.342  1.00  0.75           C  
ATOM    565  CG  LEU A  59      -1.003 -14.348 -11.137  1.00  0.75           C  
ATOM    566  CD1 LEU A  59       0.064 -15.453 -11.172  1.00  0.75           C  
ATOM    567  CD2 LEU A  59      -2.303 -14.891 -10.544  1.00  0.75           C  
ATOM    568  HN  LEU A  59       1.087 -11.561  -9.139  1.00  0.00           H  
ATOM    569  N   GLN A  60      -0.107 -10.289 -12.029  1.00  0.66           N  
ATOM    570  CA  GLN A  60      -0.553  -9.461 -13.142  1.00  0.66           C  
ATOM    571  C   GLN A  60       0.556  -8.843 -13.996  1.00  0.66           C  
ATOM    572  O   GLN A  60       0.498  -8.881 -15.224  1.00  0.66           O  
ATOM    573  CB  GLN A  60      -1.530  -8.379 -12.640  1.00  0.66           C  
ATOM    574  CG  GLN A  60      -2.368  -7.750 -13.775  1.00  0.66           C  
ATOM    575  CD  GLN A  60      -3.552  -6.969 -13.209  1.00  0.66           C  
ATOM    576  NE2 GLN A  60      -4.779  -7.423 -13.560  1.00  0.66           N  
ATOM    577  OE1 GLN A  60      -3.434  -5.992 -12.475  1.00  0.66           O  
ATOM    578  HN  GLN A  60      -0.060  -9.889 -11.092  1.00  0.00           H  
ATOM    579 1HE2 GLN A  60      -4.877  -8.235 -14.170  1.00  0.00           H  
ATOM    580 2HE2 GLN A  60      -5.570  -6.901 -13.182  1.00  0.00           H  
ATOM    581  N   GLU A  61       1.622  -8.299 -13.374  1.00  0.68           N  
ATOM    582  CA  GLU A  61       2.779  -7.762 -14.080  1.00  0.68           C  
ATOM    583  C   GLU A  61       4.006  -8.545 -13.578  1.00  0.68           C  
ATOM    584  O   GLU A  61       4.622  -8.134 -12.594  1.00  0.68           O  
ATOM    585  CB  GLU A  61       2.987  -6.220 -13.845  1.00  0.68           C  
ATOM    586  CG  GLU A  61       1.921  -5.266 -14.481  1.00  0.68           C  
ATOM    587  CD  GLU A  61       2.146  -3.749 -14.299  1.00  0.68           C  
ATOM    588  OE1 GLU A  61       1.223  -3.076 -13.779  1.00  0.68           O  
ATOM    589  OE2 GLU A  61       3.212  -3.191 -14.697  1.00  0.68           O1-
ATOM    590  HN  GLU A  61       1.618  -8.261 -12.355  1.00  0.00           H  
ATOM    591  N   PRO A  62       4.435  -9.674 -14.164  1.00  0.78           N  
ATOM    592  CA  PRO A  62       5.419 -10.532 -13.535  1.00  0.78           C  
ATOM    593  C   PRO A  62       6.812  -9.992 -13.750  1.00  0.78           C  
ATOM    594  O   PRO A  62       7.127  -9.663 -14.901  1.00  0.78           O  
ATOM    595  CB  PRO A  62       5.291 -11.891 -14.247  1.00  0.78           C  
ATOM    596  CG  PRO A  62       3.887 -11.877 -14.813  1.00  0.78           C  
ATOM    597  CD  PRO A  62       3.723 -10.401 -15.186  1.00  0.78           C  
ATOM    598  N   PRO A  63       7.674  -9.958 -12.744  1.00  0.80           N  
ATOM    599  CA  PRO A  63       9.115  -9.889 -12.934  1.00  0.80           C  
ATOM    600  C   PRO A  63       9.647 -11.047 -13.765  1.00  0.80           C  
ATOM    601  O   PRO A  63       9.005 -12.099 -13.834  1.00  0.80           O  
ATOM    602  CB  PRO A  63       9.675  -9.894 -11.500  1.00  0.80           C  
ATOM    603  CG  PRO A  63       8.493  -9.551 -10.586  1.00  0.80           C  
ATOM    604  CD  PRO A  63       7.305 -10.123 -11.335  1.00  0.80           C  
ATOM    605  N   ALA A  64      10.829 -10.903 -14.392  1.00  0.88           N  
ATOM    606  CA  ALA A  64      11.394 -11.895 -15.291  1.00  0.88           C  
ATOM    607  C   ALA A  64      11.567 -13.288 -14.678  1.00  0.88           C  
ATOM    608  O   ALA A  64      11.279 -14.304 -15.309  1.00  0.88           O  
ATOM    609  CB  ALA A  64      12.737 -11.358 -15.814  1.00  0.88           C  
ATOM    610  HN  ALA A  64      11.359 -10.048 -14.227  1.00  0.00           H  
ATOM    611  N   TRP A  65      11.986 -13.354 -13.400  1.00  0.84           N  
ATOM    612  CA  TRP A  65      12.092 -14.589 -12.644  1.00  0.84           C  
ATOM    613  C   TRP A  65      10.776 -15.336 -12.421  1.00  0.84           C  
ATOM    614  O   TRP A  65      10.694 -16.551 -12.536  1.00  0.84           O  
ATOM    615  CB  TRP A  65      12.803 -14.320 -11.287  1.00  0.84           C  
ATOM    616  CG  TRP A  65      12.058 -13.493 -10.255  1.00  0.84           C  
ATOM    617  CD1 TRP A  65      12.063 -12.145 -10.028  1.00  0.84           C  
ATOM    618  CD2 TRP A  65      11.167 -14.062  -9.276  1.00  0.84           C  
ATOM    619  CE2 TRP A  65      10.642 -12.997  -8.528  1.00  0.84           C  
ATOM    620  CE3 TRP A  65      10.801 -15.384  -9.019  1.00  0.84           C  
ATOM    621  NE1 TRP A  65      11.201 -11.828  -8.993  1.00  0.84           N  
ATOM    622  CZ2 TRP A  65       9.720 -13.221  -7.513  1.00  0.84           C  
ATOM    623  CZ3 TRP A  65       9.864 -15.610  -8.001  1.00  0.84           C  
ATOM    624  CH2 TRP A  65       9.330 -14.546  -7.261  1.00  0.84           C  
ATOM    625  HN  TRP A  65      12.245 -12.484 -12.935  1.00  0.00           H  
ATOM    626  HE1 TRP A  65      11.013 -10.891  -8.637  1.00  0.00           H  
ATOM    627  N   PHE A  66       9.692 -14.615 -12.093  1.00  0.85           N  
ATOM    628  CA  PHE A  66       8.384 -15.211 -11.912  1.00  0.85           C  
ATOM    629  C   PHE A  66       7.750 -15.577 -13.249  1.00  0.85           C  
ATOM    630  O   PHE A  66       7.097 -16.607 -13.404  1.00  0.85           O  
ATOM    631  CB  PHE A  66       7.500 -14.249 -11.085  1.00  0.85           C  
ATOM    632  CG  PHE A  66       6.169 -14.860 -10.741  1.00  0.85           C  
ATOM    633  CD1 PHE A  66       6.060 -16.089 -10.068  1.00  0.85           C  
ATOM    634  CD2 PHE A  66       5.002 -14.214 -11.153  1.00  0.85           C  
ATOM    635  CE1 PHE A  66       4.800 -16.671  -9.854  1.00  0.85           C  
ATOM    636  CE2 PHE A  66       3.749 -14.778 -10.911  1.00  0.85           C  
ATOM    637  CZ  PHE A  66       3.642 -16.015 -10.277  1.00  0.85           C  
ATOM    638  HN  PHE A  66       9.793 -13.608 -11.966  1.00  0.00           H  
ATOM    639  N   LYS A  67       7.975 -14.745 -14.282  1.00  0.83           N  
ATOM    640  CA  LYS A  67       7.544 -15.018 -15.638  1.00  0.83           C  
ATOM    641  C   LYS A  67       8.132 -16.288 -16.226  1.00  0.83           C  
ATOM    642  O   LYS A  67       7.447 -17.053 -16.901  1.00  0.83           O  
ATOM    643  CB  LYS A  67       7.892 -13.827 -16.555  1.00  0.83           C  
ATOM    644  CG  LYS A  67       7.214 -13.901 -17.930  1.00  0.83           C  
ATOM    645  CD  LYS A  67       7.310 -12.601 -18.747  1.00  0.83           C  
ATOM    646  CE  LYS A  67       6.480 -11.458 -18.151  1.00  0.83           C  
ATOM    647  NZ  LYS A  67       6.536 -10.262 -19.021  1.00  0.83           N1+
ATOM    648  HN  LYS A  67       8.476 -13.875 -14.101  1.00  0.00           H  
ATOM    649  HZ1 LYS A  67       5.984  -9.502 -18.624  1.00  0.00           H  
ATOM    650  HZ2 LYS A  67       6.253 -10.476 -19.977  1.00  0.00           H  
ATOM    651  HZ3 LYS A  67       7.497  -9.974 -19.207  1.00  0.00           H  
ATOM    652  N   SER A  68       9.420 -16.570 -15.959  1.00  0.86           N  
ATOM    653  CA  SER A  68      10.046 -17.815 -16.378  1.00  0.86           C  
ATOM    654  C   SER A  68       9.372 -19.053 -15.786  1.00  0.86           C  
ATOM    655  O   SER A  68       9.106 -20.032 -16.479  1.00  0.86           O  
ATOM    656  CB  SER A  68      11.571 -17.801 -16.104  1.00  0.86           C  
ATOM    657  OG  SER A  68      11.892 -18.066 -14.742  1.00  0.86           O  
ATOM    658  HN  SER A  68       9.977 -15.887 -15.445  1.00  0.00           H  
ATOM    659  HG  SER A  68      12.827 -18.057 -14.574  1.00  0.00           H  
ATOM    660  N   PHE A  69       9.000 -18.994 -14.494  1.00  0.84           N  
ATOM    661  CA  PHE A  69       8.187 -19.998 -13.833  1.00  0.84           C  
ATOM    662  C   PHE A  69       6.794 -20.192 -14.413  1.00  0.84           C  
ATOM    663  O   PHE A  69       6.349 -21.325 -14.589  1.00  0.84           O  
ATOM    664  CB  PHE A  69       8.041 -19.681 -12.325  1.00  0.84           C  
ATOM    665  CG  PHE A  69       9.330 -19.805 -11.568  1.00  0.84           C  
ATOM    666  CD1 PHE A  69      10.299 -20.773 -11.894  1.00  0.84           C  
ATOM    667  CD2 PHE A  69       9.537 -18.992 -10.437  1.00  0.84           C  
ATOM    668  CE1 PHE A  69      11.454 -20.910 -11.128  1.00  0.84           C  
ATOM    669  CE2 PHE A  69      10.692 -19.131  -9.663  1.00  0.84           C  
ATOM    670  CZ  PHE A  69      11.644 -20.087 -10.019  1.00  0.84           C  
ATOM    671  HN  PHE A  69       9.309 -18.192 -13.944  1.00  0.00           H  
ATOM    672  N   LEU A  70       6.082 -19.106 -14.764  1.00  0.83           N  
ATOM    673  CA  LEU A  70       4.806 -19.173 -15.463  1.00  0.83           C  
ATOM    674  C   LEU A  70       4.903 -19.844 -16.835  1.00  0.83           C  
ATOM    675  O   LEU A  70       4.075 -20.669 -17.218  1.00  0.83           O  
ATOM    676  CB  LEU A  70       4.224 -17.752 -15.628  1.00  0.83           C  
ATOM    677  CG  LEU A  70       3.782 -17.069 -14.319  1.00  0.83           C  
ATOM    678  CD1 LEU A  70       3.440 -15.599 -14.584  1.00  0.83           C  
ATOM    679  CD2 LEU A  70       2.581 -17.776 -13.683  1.00  0.83           C  
ATOM    680  HN  LEU A  70       6.456 -18.187 -14.528  1.00  0.00           H  
ATOM    681  N   PHE A  71       5.965 -19.566 -17.620  1.00  0.81           N  
ATOM    682  CA  PHE A  71       6.229 -20.319 -18.840  1.00  0.81           C  
ATOM    683  C   PHE A  71       6.500 -21.804 -18.595  1.00  0.81           C  
ATOM    684  O   PHE A  71       5.983 -22.666 -19.301  1.00  0.81           O  
ATOM    685  CB  PHE A  71       7.405 -19.713 -19.643  1.00  0.81           C  
ATOM    686  CG  PHE A  71       6.940 -18.542 -20.460  1.00  0.81           C  
ATOM    687  CD1 PHE A  71       6.108 -18.758 -21.572  1.00  0.81           C  
ATOM    688  CD2 PHE A  71       7.343 -17.231 -20.159  1.00  0.81           C  
ATOM    689  CE1 PHE A  71       5.679 -17.685 -22.361  1.00  0.81           C  
ATOM    690  CE2 PHE A  71       6.909 -16.153 -20.942  1.00  0.81           C  
ATOM    691  CZ  PHE A  71       6.075 -16.380 -22.043  1.00  0.81           C  
ATOM    692  HN  PHE A  71       6.598 -18.812 -17.353  1.00  0.00           H  
ATOM    693  N   CYS A  72       7.266 -22.159 -17.545  1.00  0.83           N  
ATOM    694  CA  CYS A  72       7.442 -23.545 -17.124  1.00  0.83           C  
ATOM    695  C   CYS A  72       6.143 -24.231 -16.738  1.00  0.83           C  
ATOM    696  O   CYS A  72       5.940 -25.420 -16.982  1.00  0.83           O  
ATOM    697  CB  CYS A  72       8.406 -23.659 -15.922  1.00  0.83           C  
ATOM    698  SG  CYS A  72      10.081 -23.152 -16.390  1.00  0.83           S  
ATOM    699  HN  CYS A  72       7.744 -21.426 -17.021  1.00  0.00           H  
ATOM    700  N   GLU A  73       5.217 -23.495 -16.112  1.00  0.78           N  
ATOM    701  CA  GLU A  73       3.885 -23.979 -15.840  1.00  0.78           C  
ATOM    702  C   GLU A  73       3.068 -24.321 -17.076  1.00  0.78           C  
ATOM    703  O   GLU A  73       2.515 -25.411 -17.194  1.00  0.78           O  
ATOM    704  CB  GLU A  73       3.141 -22.936 -15.006  1.00  0.78           C  
ATOM    705  CG  GLU A  73       1.927 -23.522 -14.274  1.00  0.78           C  
ATOM    706  CD  GLU A  73       1.232 -22.475 -13.419  1.00  0.78           C  
ATOM    707  OE1 GLU A  73       1.486 -21.261 -13.617  1.00  0.78           O  
ATOM    708  OE2 GLU A  73       0.425 -22.932 -12.576  1.00  0.78           O1-
ATOM    709  HN  GLU A  73       5.463 -22.551 -15.814  1.00  0.00           H  
ATOM    710  N   LEU A  74       3.042 -23.423 -18.076  1.00  0.84           N  
ATOM    711  CA  LEU A  74       2.385 -23.679 -19.346  1.00  0.84           C  
ATOM    712  C   LEU A  74       3.004 -24.807 -20.172  1.00  0.84           C  
ATOM    713  O   LEU A  74       2.309 -25.685 -20.676  1.00  0.84           O  
ATOM    714  CB  LEU A  74       2.413 -22.372 -20.180  1.00  0.84           C  
ATOM    715  CG  LEU A  74       1.764 -22.425 -21.580  1.00  0.84           C  
ATOM    716  CD1 LEU A  74       0.267 -22.745 -21.537  1.00  0.84           C  
ATOM    717  CD2 LEU A  74       2.009 -21.103 -22.320  1.00  0.84           C  
ATOM    718  HN  LEU A  74       3.503 -22.524 -17.937  1.00  0.00           H  
ATOM    719  N   VAL A  75       4.340 -24.807 -20.332  1.00  0.86           N  
ATOM    720  CA  VAL A  75       5.036 -25.728 -21.221  1.00  0.86           C  
ATOM    721  C   VAL A  75       5.249 -27.109 -20.616  1.00  0.86           C  
ATOM    722  O   VAL A  75       5.126 -28.121 -21.300  1.00  0.86           O  
ATOM    723  CB  VAL A  75       6.349 -25.121 -21.720  1.00  0.86           C  
ATOM    724  CG1 VAL A  75       7.047 -26.048 -22.732  1.00  0.86           C  
ATOM    725  CG2 VAL A  75       6.056 -23.775 -22.412  1.00  0.86           C  
ATOM    726  HN  VAL A  75       4.892 -24.130 -19.806  1.00  0.00           H  
ATOM    727  N   PHE A  76       5.572 -27.207 -19.310  1.00  0.79           N  
ATOM    728  CA  PHE A  76       5.928 -28.489 -18.716  1.00  0.79           C  
ATOM    729  C   PHE A  76       4.865 -29.011 -17.769  1.00  0.79           C  
ATOM    730  O   PHE A  76       4.479 -30.177 -17.826  1.00  0.79           O  
ATOM    731  CB  PHE A  76       7.244 -28.379 -17.895  1.00  0.79           C  
ATOM    732  CG  PHE A  76       8.382 -27.814 -18.697  1.00  0.79           C  
ATOM    733  CD1 PHE A  76       8.782 -28.392 -19.912  1.00  0.79           C  
ATOM    734  CD2 PHE A  76       9.088 -26.703 -18.209  1.00  0.79           C  
ATOM    735  CE1 PHE A  76       9.854 -27.853 -20.637  1.00  0.79           C  
ATOM    736  CE2 PHE A  76      10.154 -26.155 -18.931  1.00  0.79           C  
ATOM    737  CZ  PHE A  76      10.536 -26.732 -20.147  1.00  0.79           C  
ATOM    738  HN  PHE A  76       5.567 -26.369 -18.728  1.00  0.00           H  
ATOM    739  N   GLN A  77       4.352 -28.167 -16.852  1.00  0.77           N  
ATOM    740  CA  GLN A  77       3.419 -28.632 -15.840  1.00  0.77           C  
ATOM    741  C   GLN A  77       2.032 -28.938 -16.390  1.00  0.77           C  
ATOM    742  O   GLN A  77       1.472 -30.003 -16.152  1.00  0.77           O  
ATOM    743  CB  GLN A  77       3.300 -27.622 -14.675  1.00  0.77           C  
ATOM    744  CG  GLN A  77       4.645 -27.224 -14.019  1.00  0.77           C  
ATOM    745  CD  GLN A  77       4.382 -26.294 -12.830  1.00  0.77           C  
ATOM    746  NE2 GLN A  77       5.184 -25.210 -12.699  1.00  0.77           N  
ATOM    747  OE1 GLN A  77       3.465 -26.505 -12.048  1.00  0.77           O  
ATOM    748  HN  GLN A  77       4.624 -27.184 -16.869  1.00  0.00           H  
ATOM    749 1HE2 GLN A  77       5.948 -25.034 -13.351  1.00  0.00           H  
ATOM    750 2HE2 GLN A  77       5.009 -24.591 -11.907  1.00  0.00           H  
ATOM    751  N   LEU A  78       1.463 -28.035 -17.205  1.00  0.84           N  
ATOM    752  CA  LEU A  78       0.137 -28.193 -17.776  1.00  0.84           C  
ATOM    753  C   LEU A  78      -0.072 -29.443 -18.646  1.00  0.84           C  
ATOM    754  O   LEU A  78      -1.110 -30.085 -18.472  1.00  0.84           O  
ATOM    755  CB  LEU A  78      -0.260 -26.884 -18.501  1.00  0.84           C  
ATOM    756  CG  LEU A  78      -1.654 -26.845 -19.152  1.00  0.84           C  
ATOM    757  CD1 LEU A  78      -2.774 -26.871 -18.109  1.00  0.84           C  
ATOM    758  CD2 LEU A  78      -1.787 -25.607 -20.043  1.00  0.84           C  
ATOM    759  HN  LEU A  78       1.990 -27.193 -17.435  1.00  0.00           H  
ATOM    760  N   PRO A  79       0.823 -29.905 -19.531  1.00  0.85           N  
ATOM    761  CA  PRO A  79       0.695 -31.215 -20.177  1.00  0.85           C  
ATOM    762  C   PRO A  79       0.714 -32.392 -19.219  1.00  0.85           C  
ATOM    763  O   PRO A  79       0.116 -33.426 -19.508  1.00  0.85           O  
ATOM    764  CB  PRO A  79       1.890 -31.279 -21.141  1.00  0.85           C  
ATOM    765  CG  PRO A  79       2.227 -29.820 -21.441  1.00  0.85           C  
ATOM    766  CD  PRO A  79       1.890 -29.102 -20.140  1.00  0.85           C  
ATOM    767  N   PHE A  80       1.426 -32.278 -18.086  1.00  0.85           N  
ATOM    768  CA  PHE A  80       1.493 -33.312 -17.070  1.00  0.85           C  
ATOM    769  C   PHE A  80       0.193 -33.476 -16.292  1.00  0.85           C  
ATOM    770  O   PHE A  80      -0.182 -34.584 -15.913  1.00  0.85           O  
ATOM    771  CB  PHE A  80       2.699 -33.052 -16.126  1.00  0.85           C  
ATOM    772  CG  PHE A  80       2.906 -34.145 -15.112  1.00  0.85           C  
ATOM    773  CD1 PHE A  80       3.197 -35.456 -15.524  1.00  0.85           C  
ATOM    774  CD2 PHE A  80       2.789 -33.870 -13.741  1.00  0.85           C  
ATOM    775  CE1 PHE A  80       3.346 -36.480 -14.580  1.00  0.85           C  
ATOM    776  CE2 PHE A  80       2.951 -34.888 -12.793  1.00  0.85           C  
ATOM    777  CZ  PHE A  80       3.226 -36.195 -13.214  1.00  0.85           C  
ATOM    778  HN  PHE A  80       1.949 -31.416 -17.931  1.00  0.00           H  
ATOM    779  N   PHE A  81      -0.540 -32.375 -16.049  1.00  0.84           N  
ATOM    780  CA  PHE A  81      -1.750 -32.380 -15.242  1.00  0.84           C  
ATOM    781  C   PHE A  81      -2.841 -33.375 -15.658  1.00  0.84           C  
ATOM    782  O   PHE A  81      -3.274 -34.108 -14.770  1.00  0.84           O  
ATOM    783  CB  PHE A  81      -2.372 -30.960 -15.167  1.00  0.84           C  
ATOM    784  CG  PHE A  81      -1.514 -29.915 -14.510  1.00  0.84           C  
ATOM    785  CD1 PHE A  81      -0.415 -30.205 -13.679  1.00  0.84           C  
ATOM    786  CD2 PHE A  81      -1.865 -28.572 -14.706  1.00  0.84           C  
ATOM    787  CE1 PHE A  81       0.313 -29.177 -13.069  1.00  0.84           C  
ATOM    788  CE2 PHE A  81      -1.111 -27.554 -14.124  1.00  0.84           C  
ATOM    789  CZ  PHE A  81      -0.026 -27.846 -13.300  1.00  0.84           C  
ATOM    790  HN  PHE A  81      -0.231 -31.490 -16.452  1.00  0.00           H  
ATOM    791  N   PRO A  82      -3.320 -33.561 -16.894  1.00  0.87           N  
ATOM    792  CA  PRO A  82      -4.301 -34.603 -17.193  1.00  0.87           C  
ATOM    793  C   PRO A  82      -3.738 -36.011 -17.043  1.00  0.87           C  
ATOM    794  O   PRO A  82      -4.481 -36.915 -16.661  1.00  0.87           O  
ATOM    795  CB  PRO A  82      -4.736 -34.294 -18.636  1.00  0.87           C  
ATOM    796  CG  PRO A  82      -3.536 -33.574 -19.250  1.00  0.87           C  
ATOM    797  CD  PRO A  82      -2.996 -32.757 -18.079  1.00  0.87           C  
ATOM    798  N   ILE A  83      -2.443 -36.229 -17.341  1.00  0.88           N  
ATOM    799  CA  ILE A  83      -1.775 -37.518 -17.193  1.00  0.88           C  
ATOM    800  C   ILE A  83      -1.669 -37.940 -15.734  1.00  0.88           C  
ATOM    801  O   ILE A  83      -1.994 -39.069 -15.363  1.00  0.88           O  
ATOM    802  CB  ILE A  83      -0.393 -37.492 -17.852  1.00  0.88           C  
ATOM    803  CG1 ILE A  83      -0.539 -37.238 -19.371  1.00  0.88           C  
ATOM    804  CG2 ILE A  83       0.369 -38.806 -17.580  1.00  0.88           C  
ATOM    805  CD1 ILE A  83       0.789 -37.124 -20.127  1.00  0.88           C  
ATOM    806  HN  ILE A  83      -1.895 -35.444 -17.692  1.00  0.00           H  
ATOM    807  N   ALA A  84      -1.258 -37.012 -14.850  1.00  0.87           N  
ATOM    808  CA  ALA A  84      -1.230 -37.230 -13.420  1.00  0.87           C  
ATOM    809  C   ALA A  84      -2.609 -37.474 -12.825  1.00  0.87           C  
ATOM    810  O   ALA A  84      -2.804 -38.393 -12.029  1.00  0.87           O  
ATOM    811  CB  ALA A  84      -0.565 -36.029 -12.739  1.00  0.87           C  
ATOM    812  HN  ALA A  84      -0.950 -36.107 -15.207  1.00  0.00           H  
ATOM    813  N   THR A  85      -3.625 -36.695 -13.257  1.00  0.87           N  
ATOM    814  CA  THR A  85      -5.016 -36.905 -12.861  1.00  0.87           C  
ATOM    815  C   THR A  85      -5.517 -38.284 -13.212  1.00  0.87           C  
ATOM    816  O   THR A  85      -6.040 -38.992 -12.360  1.00  0.87           O  
ATOM    817  CB  THR A  85      -5.978 -35.923 -13.513  1.00  0.87           C  
ATOM    818  CG2 THR A  85      -7.412 -36.154 -13.038  1.00  0.87           C  
ATOM    819  OG1 THR A  85      -5.648 -34.606 -13.131  1.00  0.87           O  
ATOM    820  HN  THR A  85      -3.411 -35.924 -13.889  1.00  0.00           H  
ATOM    821  HG1 THR A  85      -4.757 -34.462 -13.426  1.00  0.00           H  
ATOM    822  N   TYR A  86      -5.302 -38.749 -14.460  1.00  0.89           N  
ATOM    823  CA  TYR A  86      -5.672 -40.096 -14.867  1.00  0.89           C  
ATOM    824  C   TYR A  86      -4.983 -41.173 -14.028  1.00  0.89           C  
ATOM    825  O   TYR A  86      -5.618 -42.113 -13.555  1.00  0.89           O  
ATOM    826  CB  TYR A  86      -5.356 -40.273 -16.384  1.00  0.89           C  
ATOM    827  CG  TYR A  86      -5.572 -41.685 -16.874  1.00  0.89           C  
ATOM    828  CD1 TYR A  86      -6.845 -42.159 -17.233  1.00  0.89           C  
ATOM    829  CD2 TYR A  86      -4.481 -42.570 -16.894  1.00  0.89           C  
ATOM    830  CE1 TYR A  86      -7.027 -43.511 -17.570  1.00  0.89           C  
ATOM    831  CE2 TYR A  86      -4.662 -43.918 -17.227  1.00  0.89           C  
ATOM    832  CZ  TYR A  86      -5.936 -44.387 -17.560  1.00  0.89           C  
ATOM    833  OH  TYR A  86      -6.102 -45.742 -17.902  1.00  0.89           O  
ATOM    834  HN  TYR A  86      -4.863 -38.133 -15.144  1.00  0.00           H  
ATOM    835  HH  TYR A  86      -5.361 -46.337 -17.895  1.00  0.00           H  
ATOM    836  N   ALA A  87      -3.667 -41.038 -13.791  1.00  0.94           N  
ATOM    837  CA  ALA A  87      -2.898 -42.014 -13.057  1.00  0.94           C  
ATOM    838  C   ALA A  87      -3.346 -42.223 -11.617  1.00  0.94           C  
ATOM    839  O   ALA A  87      -3.495 -43.352 -11.159  1.00  0.94           O  
ATOM    840  CB  ALA A  87      -1.423 -41.592 -13.089  1.00  0.94           C  
ATOM    841  HN  ALA A  87      -3.191 -40.209 -14.146  1.00  0.00           H  
ATOM    842  N   PHE A  88      -3.604 -41.131 -10.881  1.00  0.85           N  
ATOM    843  CA  PHE A  88      -4.118 -41.205  -9.526  1.00  0.85           C  
ATOM    844  C   PHE A  88      -5.610 -41.531  -9.449  1.00  0.85           C  
ATOM    845  O   PHE A  88      -6.046 -42.327  -8.619  1.00  0.85           O  
ATOM    846  CB  PHE A  88      -3.774 -39.908  -8.755  1.00  0.85           C  
ATOM    847  CG  PHE A  88      -2.281 -39.764  -8.587  1.00  0.85           C  
ATOM    848  CD1 PHE A  88      -1.557 -40.729  -7.862  1.00  0.85           C  
ATOM    849  CD2 PHE A  88      -1.585 -38.677  -9.143  1.00  0.85           C  
ATOM    850  CE1 PHE A  88      -0.166 -40.637  -7.739  1.00  0.85           C  
ATOM    851  CE2 PHE A  88      -0.191 -38.583  -9.026  1.00  0.85           C  
ATOM    852  CZ  PHE A  88       0.517 -39.570  -8.331  1.00  0.85           C  
ATOM    853  HN  PHE A  88      -3.432 -40.213 -11.290  1.00  0.00           H  
ATOM    854  N   LEU A  89      -6.462 -40.979 -10.338  1.00  0.88           N  
ATOM    855  CA  LEU A  89      -7.872 -41.345 -10.373  1.00  0.88           C  
ATOM    856  C   LEU A  89      -8.102 -42.801 -10.713  1.00  0.88           C  
ATOM    857  O   LEU A  89      -8.962 -43.445 -10.131  1.00  0.88           O  
ATOM    858  CB  LEU A  89      -8.700 -40.514 -11.375  1.00  0.88           C  
ATOM    859  CG  LEU A  89      -8.916 -39.039 -10.998  1.00  0.88           C  
ATOM    860  CD1 LEU A  89      -9.803 -38.400 -12.069  1.00  0.88           C  
ATOM    861  CD2 LEU A  89      -9.541 -38.855  -9.610  1.00  0.88           C  
ATOM    862  HN  LEU A  89      -6.110 -40.289 -11.002  1.00  0.00           H  
ATOM    863  N   LYS A  90      -7.338 -43.373 -11.656  1.00  0.85           N  
ATOM    864  CA  LYS A  90      -7.385 -44.796 -11.920  1.00  0.85           C  
ATOM    865  C   LYS A  90      -6.739 -45.637 -10.823  1.00  0.85           C  
ATOM    866  O   LYS A  90      -7.260 -46.679 -10.425  1.00  0.85           O  
ATOM    867  CB  LYS A  90      -6.726 -45.095 -13.283  1.00  0.85           C  
ATOM    868  CG  LYS A  90      -7.044 -46.495 -13.821  1.00  0.85           C  
ATOM    869  CD  LYS A  90      -5.780 -47.200 -14.320  1.00  0.85           C  
ATOM    870  CE  LYS A  90      -5.969 -48.706 -14.428  1.00  0.85           C  
ATOM    871  NZ  LYS A  90      -4.645 -49.347 -14.542  1.00  0.85           N1+
ATOM    872  HN  LYS A  90      -6.706 -42.789 -12.203  1.00  0.00           H  
ATOM    873  HZ1 LYS A  90      -4.772 -50.357 -14.614  1.00  0.00           H  
ATOM    874  HZ2 LYS A  90      -4.020 -49.087 -13.779  1.00  0.00           H  
ATOM    875  HZ3 LYS A  90      -4.094 -48.968 -15.312  1.00  0.00           H  
ATOM    876  N   GLY A  91      -5.582 -45.187 -10.298  1.00  0.92           N  
ATOM    877  CA  GLY A  91      -4.730 -45.984  -9.424  1.00  0.92           C  
ATOM    878  C   GLY A  91      -3.972 -47.061 -10.163  1.00  0.92           C  
ATOM    879  O   GLY A  91      -4.153 -47.288 -11.361  1.00  0.92           O  
ATOM    880  HN  GLY A  91      -5.287 -44.237 -10.525  1.00  0.00           H  
ATOM    881  N   SER A  92      -3.048 -47.757  -9.468  1.00  0.77           N  
ATOM    882  CA  SER A  92      -2.308 -48.884 -10.037  1.00  0.77           C  
ATOM    883  C   SER A  92      -1.311 -48.497 -11.120  1.00  0.77           C  
ATOM    884  O   SER A  92      -0.876 -49.322 -11.920  1.00  0.77           O  
ATOM    885  CB  SER A  92      -3.223 -50.013 -10.582  1.00  0.77           C  
ATOM    886  OG  SER A  92      -4.127 -50.453  -9.572  1.00  0.77           O  
ATOM    887  HN  SER A  92      -2.857 -47.486  -8.504  1.00  0.00           H  
ATOM    888  HG  SER A  92      -4.687 -51.144  -9.906  1.00  0.00           H  
ATOM    889  N   CYS A  93      -0.879 -47.230 -11.146  1.00  0.94           N  
ATOM    890  CA  CYS A  93      -0.010 -46.674 -12.170  1.00  0.94           C  
ATOM    891  C   CYS A  93       1.360 -46.316 -11.622  1.00  0.94           C  
ATOM    892  O   CYS A  93       1.694 -45.150 -11.437  1.00  0.94           O  
ATOM    893  CB  CYS A  93      -0.663 -45.430 -12.823  1.00  0.94           C  
ATOM    894  SG  CYS A  93      -2.119 -45.887 -13.833  1.00  0.94           S  
ATOM    895  HN  CYS A  93      -1.181 -46.611 -10.394  1.00  0.00           H  
ATOM    896  N   LYS A  94       2.225 -47.324 -11.383  1.00  0.82           N  
ATOM    897  CA  LYS A  94       3.575 -47.159 -10.839  1.00  0.82           C  
ATOM    898  C   LYS A  94       4.492 -46.278 -11.686  1.00  0.82           C  
ATOM    899  O   LYS A  94       5.424 -45.639 -11.208  1.00  0.82           O  
ATOM    900  CB  LYS A  94       4.237 -48.545 -10.629  1.00  0.82           C  
ATOM    901  CG  LYS A  94       4.539 -49.310 -11.930  1.00  0.82           C  
ATOM    902  CD  LYS A  94       5.167 -50.692 -11.688  1.00  0.82           C  
ATOM    903  CE  LYS A  94       5.516 -51.410 -12.996  1.00  0.82           C  
ATOM    904  NZ  LYS A  94       6.094 -52.744 -12.716  1.00  0.82           N1+
ATOM    905  HN  LYS A  94       1.915 -48.272 -11.597  1.00  0.00           H  
ATOM    906  HZ1 LYS A  94       6.326 -53.222 -13.587  1.00  0.00           H  
ATOM    907  HZ2 LYS A  94       5.481 -53.307 -12.126  1.00  0.00           H  
ATOM    908  HZ3 LYS A  94       6.897 -52.686 -12.089  1.00  0.00           H  
ATOM    909  N   TRP A  95       4.198 -46.183 -12.995  1.00  0.81           N  
ATOM    910  CA  TRP A  95       4.941 -45.401 -13.958  1.00  0.81           C  
ATOM    911  C   TRP A  95       4.873 -43.900 -13.712  1.00  0.81           C  
ATOM    912  O   TRP A  95       5.715 -43.144 -14.192  1.00  0.81           O  
ATOM    913  CB  TRP A  95       4.453 -45.743 -15.391  1.00  0.81           C  
ATOM    914  CG  TRP A  95       2.952 -45.677 -15.624  1.00  0.81           C  
ATOM    915  CD1 TRP A  95       2.039 -46.696 -15.605  1.00  0.81           C  
ATOM    916  CD2 TRP A  95       2.214 -44.483 -15.953  1.00  0.81           C  
ATOM    917  CE2 TRP A  95       0.868 -44.857 -16.077  1.00  0.81           C  
ATOM    918  CE3 TRP A  95       2.622 -43.162 -16.148  1.00  0.81           C  
ATOM    919  NE1 TRP A  95       0.774 -46.214 -15.862  1.00  0.81           N  
ATOM    920  CZ2 TRP A  95      -0.116 -43.920 -16.375  1.00  0.81           C  
ATOM    921  CZ3 TRP A  95       1.630 -42.215 -16.451  1.00  0.81           C  
ATOM    922  CH2 TRP A  95       0.282 -42.586 -16.553  1.00  0.81           C  
ATOM    923  HN  TRP A  95       3.389 -46.703 -13.335  1.00  0.00           H  
ATOM    924  HE1 TRP A  95      -0.083 -46.766 -15.888  1.00  0.00           H  
ATOM    925  N   ILE A  96       3.893 -43.430 -12.915  1.00  0.88           N  
ATOM    926  CA  ILE A  96       3.771 -42.021 -12.576  1.00  0.88           C  
ATOM    927  C   ILE A  96       4.803 -41.549 -11.564  1.00  0.88           C  
ATOM    928  O   ILE A  96       5.062 -40.354 -11.452  1.00  0.88           O  
ATOM    929  CB  ILE A  96       2.357 -41.668 -12.104  1.00  0.88           C  
ATOM    930  CG1 ILE A  96       2.007 -40.182 -12.346  1.00  0.88           C  
ATOM    931  CG2 ILE A  96       2.152 -42.023 -10.616  1.00  0.88           C  
ATOM    932  CD1 ILE A  96       1.812 -39.832 -13.822  1.00  0.88           C  
ATOM    933  HN  ILE A  96       3.211 -44.087 -12.535  1.00  0.00           H  
ATOM    934  N   ARG A  97       5.460 -42.470 -10.822  1.00  0.74           N  
ATOM    935  CA  ARG A  97       6.334 -42.137  -9.712  1.00  0.74           C  
ATOM    936  C   ARG A  97       7.442 -41.160 -10.031  1.00  0.74           C  
ATOM    937  O   ARG A  97       7.527 -40.066  -9.480  1.00  0.74           O  
ATOM    938  CB  ARG A  97       6.960 -43.435  -9.163  1.00  0.74           C  
ATOM    939  CG  ARG A  97       8.037 -43.244  -8.076  1.00  0.74           C  
ATOM    940  CD  ARG A  97       9.275 -44.101  -8.343  1.00  0.74           C  
ATOM    941  NE  ARG A  97      10.124 -44.009  -7.121  1.00  0.74           N  
ATOM    942  CZ  ARG A  97      11.349 -43.482  -7.064  1.00  0.74           C  
ATOM    943  NH1 ARG A  97      12.024 -43.522  -5.921  1.00  0.74           N1+
ATOM    944  NH2 ARG A  97      11.908 -42.891  -8.121  1.00  0.74           N  
ATOM    945  HN  ARG A  97       5.334 -43.455 -11.056  1.00  0.00           H  
ATOM    946  HE  ARG A  97       9.735 -44.381  -6.254  1.00  0.00           H  
ATOM    947 1HH1 ARG A  97      12.960 -43.119  -5.877  1.00  0.00           H  
ATOM    948 2HH1 ARG A  97      11.597 -43.974  -5.113  1.00  0.00           H  
ATOM    949 1HH2 ARG A  97      12.844 -42.488  -8.077  1.00  0.00           H  
ATOM    950 2HH2 ARG A  97      11.390 -42.860  -8.999  1.00  0.00           H  
ATOM    951  N   THR A  98       8.318 -41.522 -10.973  1.00  0.80           N  
ATOM    952  CA  THR A  98       9.418 -40.672 -11.383  1.00  0.80           C  
ATOM    953  C   THR A  98       8.975 -39.357 -12.034  1.00  0.80           C  
ATOM    954  O   THR A  98       9.502 -38.324 -11.619  1.00  0.80           O  
ATOM    955  CB  THR A  98      10.403 -41.450 -12.237  1.00  0.80           C  
ATOM    956  CG2 THR A  98      11.556 -40.576 -12.688  1.00  0.80           C  
ATOM    957  OG1 THR A  98      10.987 -42.527 -11.504  1.00  0.80           O  
ATOM    958  HN  THR A  98       8.208 -42.432 -11.421  1.00  0.00           H  
ATOM    959  HG1 THR A  98      10.264 -43.075 -11.221  1.00  0.00           H  
ATOM    960  N   PRO A  99       8.016 -39.268 -12.968  1.00  0.84           N  
ATOM    961  CA  PRO A  99       7.420 -37.998 -13.396  1.00  0.84           C  
ATOM    962  C   PRO A  99       6.853 -37.142 -12.278  1.00  0.84           C  
ATOM    963  O   PRO A  99       7.085 -35.935 -12.256  1.00  0.84           O  
ATOM    964  CB  PRO A  99       6.333 -38.414 -14.401  1.00  0.84           C  
ATOM    965  CG  PRO A  99       6.788 -39.767 -14.945  1.00  0.84           C  
ATOM    966  CD  PRO A  99       7.511 -40.394 -13.763  1.00  0.84           C  
ATOM    967  N   ALA A 100       6.112 -37.741 -11.334  1.00  0.86           N  
ATOM    968  CA  ALA A 100       5.550 -37.049 -10.195  1.00  0.86           C  
ATOM    969  C   ALA A 100       6.598 -36.468  -9.251  1.00  0.86           C  
ATOM    970  O   ALA A 100       6.458 -35.342  -8.787  1.00  0.86           O  
ATOM    971  CB  ALA A 100       4.582 -37.980  -9.453  1.00  0.86           C  
ATOM    972  HN  ALA A 100       5.935 -38.741 -11.424  1.00  0.00           H  
ATOM    973  N   ILE A 101       7.709 -37.192  -8.989  1.00  0.86           N  
ATOM    974  CA  ILE A 101       8.866 -36.678  -8.252  1.00  0.86           C  
ATOM    975  C   ILE A 101       9.482 -35.457  -8.931  1.00  0.86           C  
ATOM    976  O   ILE A 101       9.752 -34.442  -8.287  1.00  0.86           O  
ATOM    977  CB  ILE A 101       9.932 -37.769  -8.071  1.00  0.86           C  
ATOM    978  CG1 ILE A 101       9.420 -38.877  -7.124  1.00  0.86           C  
ATOM    979  CG2 ILE A 101      11.268 -37.195  -7.545  1.00  0.86           C  
ATOM    980  CD1 ILE A 101      10.287 -40.138  -7.132  1.00  0.86           C  
ATOM    981  HN  ILE A 101       7.744 -38.155  -9.325  1.00  0.00           H  
ATOM    982  N   ILE A 102       9.667 -35.506 -10.270  1.00  0.87           N  
ATOM    983  CA  ILE A 102      10.170 -34.383 -11.057  1.00  0.87           C  
ATOM    984  C   ILE A 102       9.238 -33.188 -10.990  1.00  0.87           C  
ATOM    985  O   ILE A 102       9.662 -32.065 -10.727  1.00  0.87           O  
ATOM    986  CB  ILE A 102      10.416 -34.778 -12.517  1.00  0.87           C  
ATOM    987  CG1 ILE A 102      11.514 -35.862 -12.609  1.00  0.87           C  
ATOM    988  CG2 ILE A 102      10.794 -33.543 -13.369  1.00  0.87           C  
ATOM    989  CD1 ILE A 102      11.680 -36.442 -14.017  1.00  0.87           C  
ATOM    990  HN  ILE A 102       9.443 -36.374 -10.756  1.00  0.00           H  
ATOM    991  N   TYR A 103       7.919 -33.398 -11.150  1.00  0.81           N  
ATOM    992  CA  TYR A 103       6.956 -32.327 -10.982  1.00  0.81           C  
ATOM    993  C   TYR A 103       7.003 -31.717  -9.580  1.00  0.81           C  
ATOM    994  O   TYR A 103       7.063 -30.501  -9.420  1.00  0.81           O  
ATOM    995  CB  TYR A 103       5.534 -32.880 -11.300  1.00  0.81           C  
ATOM    996  CG  TYR A 103       4.436 -31.952 -10.845  1.00  0.81           C  
ATOM    997  CD1 TYR A 103       4.121 -30.772 -11.535  1.00  0.81           C  
ATOM    998  CD2 TYR A 103       3.859 -32.188  -9.588  1.00  0.81           C  
ATOM    999  CE1 TYR A 103       3.256 -29.832 -10.953  1.00  0.81           C  
ATOM   1000  CE2 TYR A 103       3.008 -31.248  -9.002  1.00  0.81           C  
ATOM   1001  CZ  TYR A 103       2.702 -30.071  -9.688  1.00  0.81           C  
ATOM   1002  OH  TYR A 103       1.843 -29.139  -9.084  1.00  0.81           O  
ATOM   1003  HN  TYR A 103       7.589 -34.331 -11.395  1.00  0.00           H  
ATOM   1004  HH  TYR A 103       1.467 -29.301  -8.227  1.00  0.00           H  
ATOM   1005  N   SER A 104       6.994 -32.557  -8.531  1.00  0.86           N  
ATOM   1006  CA  SER A 104       6.940 -32.090  -7.163  1.00  0.86           C  
ATOM   1007  C   SER A 104       8.122 -31.267  -6.748  1.00  0.86           C  
ATOM   1008  O   SER A 104       7.958 -30.178  -6.210  1.00  0.86           O  
ATOM   1009  CB  SER A 104       6.853 -33.255  -6.160  1.00  0.86           C  
ATOM   1010  OG  SER A 104       5.600 -33.911  -6.288  1.00  0.86           O  
ATOM   1011  HN  SER A 104       7.026 -33.561  -8.706  1.00  0.00           H  
ATOM   1012  HG  SER A 104       5.546 -34.630  -5.669  1.00  0.00           H  
ATOM   1013  N   VAL A 105       9.353 -31.724  -7.036  1.00  0.89           N  
ATOM   1014  CA  VAL A 105      10.543 -30.954  -6.718  1.00  0.89           C  
ATOM   1015  C   VAL A 105      10.592 -29.653  -7.494  1.00  0.89           C  
ATOM   1016  O   VAL A 105      10.826 -28.595  -6.924  1.00  0.89           O  
ATOM   1017  CB  VAL A 105      11.798 -31.780  -6.911  1.00  0.89           C  
ATOM   1018  CG1 VAL A 105      13.053 -30.939  -6.640  1.00  0.89           C  
ATOM   1019  CG2 VAL A 105      11.751 -32.956  -5.924  1.00  0.89           C  
ATOM   1020  HN  VAL A 105       9.454 -32.633  -7.488  1.00  0.00           H  
ATOM   1021  N   HIS A 106      10.259 -29.679  -8.800  1.00  0.81           N  
ATOM   1022  CA  HIS A 106      10.189 -28.470  -9.608  1.00  0.81           C  
ATOM   1023  C   HIS A 106       9.217 -27.427  -9.073  1.00  0.81           C  
ATOM   1024  O   HIS A 106       9.545 -26.256  -8.905  1.00  0.81           O  
ATOM   1025  CB  HIS A 106       9.738 -28.838 -11.041  1.00  0.81           C  
ATOM   1026  CG  HIS A 106       9.346 -27.674 -11.900  1.00  0.81           C  
ATOM   1027  CD2 HIS A 106       8.119 -27.224 -12.256  1.00  0.81           C  
ATOM   1028  ND1 HIS A 106      10.319 -26.813 -12.363  1.00  0.81           N  
ATOM   1029  CE1 HIS A 106       9.675 -25.861 -12.992  1.00  0.81           C  
ATOM   1030  NE2 HIS A 106       8.336 -26.056 -12.960  1.00  0.81           N  
ATOM   1031  HN  HIS A 106      10.049 -30.576  -9.237  1.00  0.00           H  
ATOM   1032  HD1 HIS A 106      11.328 -26.899 -12.241  1.00  0.00           H  
ATOM   1033  HE2 HIS A 106       7.624 -25.456 -13.376  1.00  0.00           H  
ATOM   1034  N   THR A 107       7.981 -27.838  -8.755  1.00  0.84           N  
ATOM   1035  CA  THR A 107       6.979 -26.944  -8.192  1.00  0.84           C  
ATOM   1036  C   THR A 107       7.326 -26.464  -6.794  1.00  0.84           C  
ATOM   1037  O   THR A 107       7.148 -25.291  -6.474  1.00  0.84           O  
ATOM   1038  CB  THR A 107       5.576 -27.519  -8.240  1.00  0.84           C  
ATOM   1039  CG2 THR A 107       4.538 -26.416  -8.015  1.00  0.84           C  
ATOM   1040  OG1 THR A 107       5.338 -28.037  -9.541  1.00  0.84           O  
ATOM   1041  HN  THR A 107       7.733 -28.815  -8.914  1.00  0.00           H  
ATOM   1042  HG1 THR A 107       5.982 -28.721  -9.681  1.00  0.00           H  
ATOM   1043  N   MET A 108       7.899 -27.327  -5.923  1.00  0.84           N  
ATOM   1044  CA  MET A 108       8.406 -26.897  -4.627  1.00  0.84           C  
ATOM   1045  C   MET A 108       9.501 -25.840  -4.735  1.00  0.84           C  
ATOM   1046  O   MET A 108       9.441 -24.793  -4.093  1.00  0.84           O  
ATOM   1047  CB  MET A 108       8.988 -28.081  -3.805  1.00  0.84           C  
ATOM   1048  CG  MET A 108       7.952 -29.083  -3.260  1.00  0.84           C  
ATOM   1049  SD  MET A 108       8.675 -30.645  -2.669  1.00  0.84           S  
ATOM   1050  CE  MET A 108       9.677 -29.936  -1.331  1.00  0.84           C  
ATOM   1051  HN  MET A 108       7.978 -28.310  -6.183  1.00  0.00           H  
ATOM   1052  N   THR A 109      10.494 -26.064  -5.616  1.00  0.87           N  
ATOM   1053  CA  THR A 109      11.582 -25.137  -5.905  1.00  0.87           C  
ATOM   1054  C   THR A 109      11.092 -23.809  -6.451  1.00  0.87           C  
ATOM   1055  O   THR A 109      11.568 -22.754  -6.047  1.00  0.87           O  
ATOM   1056  CB  THR A 109      12.604 -25.724  -6.872  1.00  0.87           C  
ATOM   1057  CG2 THR A 109      13.806 -24.805  -7.043  1.00  0.87           C  
ATOM   1058  OG1 THR A 109      13.122 -26.948  -6.383  1.00  0.87           O  
ATOM   1059  HN  THR A 109      10.485 -26.951  -6.120  1.00  0.00           H  
ATOM   1060  HG1 THR A 109      12.372 -27.521  -6.276  1.00  0.00           H  
ATOM   1061  N   THR A 110      10.083 -23.812  -7.345  1.00  0.85           N  
ATOM   1062  CA  THR A 110       9.389 -22.613  -7.831  1.00  0.85           C  
ATOM   1063  C   THR A 110       8.736 -21.814  -6.713  1.00  0.85           C  
ATOM   1064  O   THR A 110       8.815 -20.589  -6.656  1.00  0.85           O  
ATOM   1065  CB  THR A 110       8.299 -22.998  -8.837  1.00  0.85           C  
ATOM   1066  CG2 THR A 110       7.391 -21.828  -9.231  1.00  0.85           C  
ATOM   1067  OG1 THR A 110       8.887 -23.479 -10.039  1.00  0.85           O  
ATOM   1068  HN  THR A 110       9.779 -24.714  -7.711  1.00  0.00           H  
ATOM   1069  HG1 THR A 110       9.450 -24.204  -9.795  1.00  0.00           H  
ATOM   1070  N   LEU A 111       8.062 -22.490  -5.768  1.00  0.82           N  
ATOM   1071  CA  LEU A 111       7.347 -21.845  -4.681  1.00  0.82           C  
ATOM   1072  C   LEU A 111       8.213 -21.166  -3.628  1.00  0.82           C  
ATOM   1073  O   LEU A 111       7.843 -20.114  -3.111  1.00  0.82           O  
ATOM   1074  CB  LEU A 111       6.337 -22.822  -4.035  1.00  0.82           C  
ATOM   1075  CG  LEU A 111       4.899 -22.708  -4.584  1.00  0.82           C  
ATOM   1076  CD1 LEU A 111       4.208 -21.445  -4.064  1.00  0.82           C  
ATOM   1077  CD2 LEU A 111       4.822 -22.767  -6.112  1.00  0.82           C  
ATOM   1078  HN  LEU A 111       8.052 -23.509  -5.816  1.00  0.00           H  
ATOM   1079  N   ILE A 112       9.397 -21.715  -3.289  1.00  0.85           N  
ATOM   1080  CA  ILE A 112      10.296 -21.134  -2.289  1.00  0.85           C  
ATOM   1081  C   ILE A 112      10.677 -19.658  -2.534  1.00  0.85           C  
ATOM   1082  O   ILE A 112      10.546 -18.871  -1.593  1.00  0.85           O  
ATOM   1083  CB  ILE A 112      11.555 -21.996  -2.110  1.00  0.85           C  
ATOM   1084  CG1 ILE A 112      11.208 -23.421  -1.620  1.00  0.85           C  
ATOM   1085  CG2 ILE A 112      12.537 -21.339  -1.118  1.00  0.85           C  
ATOM   1086  CD1 ILE A 112      12.356 -24.417  -1.824  1.00  0.85           C  
ATOM   1087  HN  ILE A 112       9.681 -22.578  -3.752  1.00  0.00           H  
ATOM   1088  N   PRO A 113      11.097 -19.145  -3.693  1.00  0.86           N  
ATOM   1089  CA  PRO A 113      11.292 -17.714  -3.896  1.00  0.86           C  
ATOM   1090  C   PRO A 113      10.013 -16.911  -3.883  1.00  0.86           C  
ATOM   1091  O   PRO A 113      10.045 -15.783  -3.408  1.00  0.86           O  
ATOM   1092  CB  PRO A 113      12.014 -17.634  -5.245  1.00  0.86           C  
ATOM   1093  CG  PRO A 113      11.577 -18.890  -5.979  1.00  0.86           C  
ATOM   1094  CD  PRO A 113      11.533 -19.914  -4.857  1.00  0.86           C  
ATOM   1095  N   ILE A 114       8.880 -17.435  -4.380  1.00  0.83           N  
ATOM   1096  CA  ILE A 114       7.604 -16.730  -4.359  1.00  0.83           C  
ATOM   1097  C   ILE A 114       7.119 -16.456  -2.945  1.00  0.83           C  
ATOM   1098  O   ILE A 114       6.775 -15.330  -2.582  1.00  0.83           O  
ATOM   1099  CB  ILE A 114       6.568 -17.540  -5.129  1.00  0.83           C  
ATOM   1100  CG1 ILE A 114       6.908 -17.556  -6.633  1.00  0.83           C  
ATOM   1101  CG2 ILE A 114       5.150 -16.989  -4.894  1.00  0.83           C  
ATOM   1102  CD1 ILE A 114       6.196 -18.680  -7.384  1.00  0.83           C  
ATOM   1103  HN  ILE A 114       8.914 -18.368  -4.791  1.00  0.00           H  
ATOM   1104  N   LEU A 115       7.150 -17.487  -2.085  1.00  0.82           N  
ATOM   1105  CA  LEU A 115       6.788 -17.370  -0.688  1.00  0.82           C  
ATOM   1106  C   LEU A 115       7.724 -16.451   0.079  1.00  0.82           C  
ATOM   1107  O   LEU A 115       7.286 -15.591   0.843  1.00  0.82           O  
ATOM   1108  CB  LEU A 115       6.766 -18.766  -0.040  1.00  0.82           C  
ATOM   1109  CG  LEU A 115       5.683 -19.704  -0.606  1.00  0.82           C  
ATOM   1110  CD1 LEU A 115       6.003 -21.148  -0.228  1.00  0.82           C  
ATOM   1111  CD2 LEU A 115       4.284 -19.347  -0.109  1.00  0.82           C  
ATOM   1112  HN  LEU A 115       7.444 -18.399  -2.434  1.00  0.00           H  
ATOM   1113  N   SER A 116       9.046 -16.565  -0.158  1.00  0.83           N  
ATOM   1114  CA  SER A 116      10.030 -15.669   0.434  1.00  0.83           C  
ATOM   1115  C   SER A 116       9.843 -14.213   0.055  1.00  0.83           C  
ATOM   1116  O   SER A 116       9.860 -13.329   0.906  1.00  0.83           O  
ATOM   1117  CB  SER A 116      11.475 -16.049   0.040  1.00  0.83           C  
ATOM   1118  OG  SER A 116      11.835 -17.284   0.651  1.00  0.83           O  
ATOM   1119  HN  SER A 116       9.370 -17.308  -0.777  1.00  0.00           H  
ATOM   1120  HG  SER A 116      12.723 -17.518   0.409  1.00  0.00           H  
ATOM   1121  N   THR A 117       9.603 -13.908  -1.232  1.00  0.80           N  
ATOM   1122  CA  THR A 117       9.334 -12.542  -1.675  1.00  0.80           C  
ATOM   1123  C   THR A 117       8.084 -11.962  -1.029  1.00  0.80           C  
ATOM   1124  O   THR A 117       8.090 -10.872  -0.465  1.00  0.80           O  
ATOM   1125  CB  THR A 117       9.213 -12.458  -3.192  1.00  0.80           C  
ATOM   1126  CG2 THR A 117       9.062 -11.012  -3.643  1.00  0.80           C  
ATOM   1127  OG1 THR A 117      10.407 -12.930  -3.804  1.00  0.80           O  
ATOM   1128  HN  THR A 117       9.609 -14.657  -1.924  1.00  0.00           H  
ATOM   1129  HG1 THR A 117      10.332 -12.878  -4.750  1.00  0.00           H  
ATOM   1130  N   PHE A 118       6.974 -12.722  -0.991  1.00  0.78           N  
ATOM   1131  CA  PHE A 118       5.752 -12.285  -0.335  1.00  0.78           C  
ATOM   1132  C   PHE A 118       5.878 -12.017   1.143  1.00  0.78           C  
ATOM   1133  O   PHE A 118       5.310 -11.062   1.678  1.00  0.78           O  
ATOM   1134  CB  PHE A 118       4.624 -13.308  -0.596  1.00  0.78           C  
ATOM   1135  CG  PHE A 118       4.058 -13.180  -1.987  1.00  0.78           C  
ATOM   1136  CD1 PHE A 118       4.317 -12.082  -2.835  1.00  0.78           C  
ATOM   1137  CD2 PHE A 118       3.166 -14.164  -2.436  1.00  0.78           C  
ATOM   1138  CE1 PHE A 118       3.677 -11.959  -4.061  1.00  0.78           C  
ATOM   1139  CE2 PHE A 118       2.561 -14.043  -3.690  1.00  0.78           C  
ATOM   1140  CZ  PHE A 118       2.807 -12.946  -4.513  1.00  0.78           C  
ATOM   1141  HN  PHE A 118       6.990 -13.638  -1.439  1.00  0.00           H  
ATOM   1142  N   LEU A 119       6.637 -12.849   1.852  1.00  0.81           N  
ATOM   1143  CA  LEU A 119       6.738 -12.718   3.278  1.00  0.81           C  
ATOM   1144  C   LEU A 119       7.783 -11.718   3.745  1.00  0.81           C  
ATOM   1145  O   LEU A 119       7.594 -11.056   4.764  1.00  0.81           O  
ATOM   1146  CB  LEU A 119       6.966 -14.121   3.861  1.00  0.81           C  
ATOM   1147  CG  LEU A 119       6.619 -14.279   5.347  1.00  0.81           C  
ATOM   1148  CD1 LEU A 119       5.163 -13.901   5.653  1.00  0.81           C  
ATOM   1149  CD2 LEU A 119       6.874 -15.731   5.753  1.00  0.81           C  
ATOM   1150  HN  LEU A 119       7.153 -13.589   1.376  1.00  0.00           H  
ATOM   1151  N   PHE A 120       8.893 -11.553   2.998  1.00  0.74           N  
ATOM   1152  CA  PHE A 120      10.046 -10.817   3.496  1.00  0.74           C  
ATOM   1153  C   PHE A 120      10.402  -9.558   2.721  1.00  0.74           C  
ATOM   1154  O   PHE A 120      11.340  -8.857   3.096  1.00  0.74           O  
ATOM   1155  CB  PHE A 120      11.298 -11.738   3.481  1.00  0.74           C  
ATOM   1156  CG  PHE A 120      11.094 -12.940   4.363  1.00  0.74           C  
ATOM   1157  CD1 PHE A 120      11.027 -12.807   5.758  1.00  0.74           C  
ATOM   1158  CD2 PHE A 120      10.969 -14.219   3.801  1.00  0.74           C  
ATOM   1159  CE1 PHE A 120      10.824 -13.931   6.571  1.00  0.74           C  
ATOM   1160  CE2 PHE A 120      10.748 -15.344   4.601  1.00  0.74           C  
ATOM   1161  CZ  PHE A 120      10.678 -15.198   5.991  1.00  0.74           C  
ATOM   1162  HN  PHE A 120       8.926 -11.954   2.061  1.00  0.00           H  
ATOM   1163  N   GLU A 121       9.678  -9.197   1.644  1.00  0.69           N  
ATOM   1164  CA  GLU A 121      10.006  -7.999   0.882  1.00  0.69           C  
ATOM   1165  C   GLU A 121       9.194  -6.798   1.321  1.00  0.69           C  
ATOM   1166  O   GLU A 121       8.016  -6.906   1.673  1.00  0.69           O  
ATOM   1167  CB  GLU A 121       9.875  -8.245  -0.635  1.00  0.69           C  
ATOM   1168  CG  GLU A 121      10.330  -7.073  -1.536  1.00  0.69           C  
ATOM   1169  CD  GLU A 121      10.686  -7.563  -2.932  1.00  0.69           C  
ATOM   1170  OE1 GLU A 121      11.878  -7.448  -3.321  1.00  0.69           O  
ATOM   1171  OE2 GLU A 121       9.770  -8.073  -3.620  1.00  0.69           O1-
ATOM   1172  HN  GLU A 121       8.886  -9.772   1.357  1.00  0.00           H  
ATOM   1173  N   ASP A 122       9.813  -5.595   1.342  1.00  0.65           N  
ATOM   1174  CA  ASP A 122       9.070  -4.384   1.606  1.00  0.65           C  
ATOM   1175  C   ASP A 122       8.421  -3.934   0.324  1.00  0.65           C  
ATOM   1176  O   ASP A 122       9.034  -3.728  -0.722  1.00  0.65           O  
ATOM   1177  CB  ASP A 122       9.862  -3.201   2.204  1.00  0.65           C  
ATOM   1178  CG  ASP A 122       8.894  -2.101   2.647  1.00  0.65           C  
ATOM   1179  OD1 ASP A 122       7.721  -2.435   2.972  1.00  0.65           O  
ATOM   1180  OD2 ASP A 122       9.289  -0.917   2.582  1.00  0.65           O1-
ATOM   1181  HN  ASP A 122      10.817  -5.542   1.169  1.00  0.00           H  
ATOM   1182  N   PHE A 123       7.110  -3.782   0.412  1.00  0.62           N  
ATOM   1183  CA  PHE A 123       6.314  -3.473  -0.709  1.00  0.62           C  
ATOM   1184  C   PHE A 123       5.640  -2.125  -0.533  1.00  0.62           C  
ATOM   1185  O   PHE A 123       4.948  -1.661  -1.434  1.00  0.62           O  
ATOM   1186  CB  PHE A 123       5.257  -4.562  -0.831  1.00  0.62           C  
ATOM   1187  CG  PHE A 123       5.760  -5.937  -1.213  1.00  0.62           C  
ATOM   1188  CD1 PHE A 123       6.396  -6.206  -2.441  1.00  0.62           C  
ATOM   1189  CD2 PHE A 123       5.435  -7.016  -0.375  1.00  0.62           C  
ATOM   1190  CE1 PHE A 123       6.662  -7.524  -2.835  1.00  0.62           C  
ATOM   1191  CE2 PHE A 123       5.665  -8.334  -0.780  1.00  0.62           C  
ATOM   1192  CZ  PHE A 123       6.268  -8.587  -2.017  1.00  0.62           C  
ATOM   1193  HN  PHE A 123       6.661  -3.892   1.321  1.00  0.00           H  
ATOM   1194  N   SER A 124       5.900  -1.424   0.579  1.00  0.69           N  
ATOM   1195  CA  SER A 124       5.329  -0.117   0.879  1.00  0.69           C  
ATOM   1196  C   SER A 124       5.995   0.992   0.091  1.00  0.69           C  
ATOM   1197  O   SER A 124       7.047   1.507   0.452  1.00  0.69           O  
ATOM   1198  CB  SER A 124       5.488   0.209   2.382  1.00  0.69           C  
ATOM   1199  OG  SER A 124       4.573  -0.567   3.150  1.00  0.69           O  
ATOM   1200  HN  SER A 124       6.540  -1.832   1.261  1.00  0.00           H  
ATOM   1201  HG  SER A 124       4.671  -0.367   4.073  1.00  0.00           H  
ATOM   1202  N   LYS A 125       5.399   1.383  -1.060  1.00  0.61           N  
ATOM   1203  CA  LYS A 125       5.942   2.394  -1.965  1.00  0.61           C  
ATOM   1204  C   LYS A 125       7.245   1.989  -2.636  1.00  0.61           C  
ATOM   1205  O   LYS A 125       7.953   2.804  -3.219  1.00  0.61           O  
ATOM   1206  CB  LYS A 125       6.068   3.800  -1.330  1.00  0.61           C  
ATOM   1207  CG  LYS A 125       4.717   4.343  -0.862  1.00  0.61           C  
ATOM   1208  CD  LYS A 125       4.842   5.750  -0.269  1.00  0.61           C  
ATOM   1209  CE  LYS A 125       3.498   6.282   0.218  1.00  0.61           C  
ATOM   1210  NZ  LYS A 125       3.675   7.643   0.763  1.00  0.61           N1+
ATOM   1211  HN  LYS A 125       4.514   0.944  -1.312  1.00  0.00           H  
ATOM   1212  HZ1 LYS A 125       2.776   7.999   1.089  1.00  0.00           H  
ATOM   1213  HZ2 LYS A 125       4.119   8.272   0.093  1.00  0.00           H  
ATOM   1214  HZ3 LYS A 125       4.389   7.677   1.490  1.00  0.00           H  
ATOM   1215  N   ALA A 126       7.569   0.680  -2.653  1.00  0.67           N  
ATOM   1216  CA  ALA A 126       8.671   0.201  -3.455  1.00  0.67           C  
ATOM   1217  C   ALA A 126       8.389   0.367  -4.948  1.00  0.67           C  
ATOM   1218  O   ALA A 126       7.400  -0.146  -5.493  1.00  0.67           O  
ATOM   1219  CB  ALA A 126       9.080  -1.239  -3.096  1.00  0.67           C  
ATOM   1220  HN  ALA A 126       7.029   0.020  -2.093  1.00  0.00           H  
ATOM   1221  N   SER A 127       9.268   1.107  -5.652  1.00  0.65           N  
ATOM   1222  CA  SER A 127       9.132   1.411  -7.077  1.00  0.65           C  
ATOM   1223  C   SER A 127       9.238   0.155  -7.930  1.00  0.65           C  
ATOM   1224  O   SER A 127       8.678   0.067  -9.016  1.00  0.65           O  
ATOM   1225  CB  SER A 127      10.182   2.449  -7.547  1.00  0.65           C  
ATOM   1226  OG  SER A 127       9.890   2.930  -8.858  1.00  0.65           O  
ATOM   1227  HN  SER A 127      10.080   1.479  -5.160  1.00  0.00           H  
ATOM   1228  HG  SER A 127      10.534   3.566  -9.146  1.00  0.00           H  
ATOM   1229  N   GLY A 128       9.867  -0.904  -7.361  1.00  0.70           N  
ATOM   1230  CA  GLY A 128      10.051  -2.230  -7.952  1.00  0.70           C  
ATOM   1231  C   GLY A 128       8.786  -2.886  -8.502  1.00  0.70           C  
ATOM   1232  O   GLY A 128       8.837  -3.725  -9.390  1.00  0.70           O  
ATOM   1233  HN  GLY A 128      10.250  -0.761  -6.427  1.00  0.00           H  
ATOM   1234  N   PHE A 129       7.610  -2.497  -7.965  1.00  0.62           N  
ATOM   1235  CA  PHE A 129       6.321  -3.095  -8.301  1.00  0.62           C  
ATOM   1236  C   PHE A 129       5.141  -2.095  -8.247  1.00  0.62           C  
ATOM   1237  O   PHE A 129       3.985  -2.493  -8.164  1.00  0.62           O  
ATOM   1238  CB  PHE A 129       5.949  -4.195  -7.281  1.00  0.62           C  
ATOM   1239  CG  PHE A 129       6.921  -5.287  -7.069  1.00  0.62           C  
ATOM   1240  CD1 PHE A 129       7.917  -5.146  -6.085  1.00  0.62           C  
ATOM   1241  CD2 PHE A 129       6.758  -6.507  -7.727  1.00  0.62           C  
ATOM   1242  CE1 PHE A 129       8.740  -6.220  -5.764  1.00  0.62           C  
ATOM   1243  CE2 PHE A 129       7.583  -7.585  -7.397  1.00  0.62           C  
ATOM   1244  CZ  PHE A 129       8.565  -7.448  -6.410  1.00  0.62           C  
ATOM   1245  HN  PHE A 129       7.623  -1.739  -7.283  1.00  0.00           H  
ATOM   1246  N   LYS A 130       5.393  -0.759  -8.216  1.00  0.66           N  
ATOM   1247  CA  LYS A 130       4.349   0.271  -8.372  1.00  0.66           C  
ATOM   1248  C   LYS A 130       3.240   0.440  -7.295  1.00  0.66           C  
ATOM   1249  O   LYS A 130       2.050   0.434  -7.588  1.00  0.66           O  
ATOM   1250  CB  LYS A 130       3.689   0.167  -9.772  1.00  0.66           C  
ATOM   1251  CG  LYS A 130       4.681   0.097 -10.948  1.00  0.66           C  
ATOM   1252  CD  LYS A 130       3.951  -0.144 -12.281  1.00  0.66           C  
ATOM   1253  CE  LYS A 130       4.881  -0.317 -13.482  1.00  0.66           C  
ATOM   1254  NZ  LYS A 130       4.097  -0.720 -14.668  1.00  0.66           N1+
ATOM   1255  HN  LYS A 130       6.356  -0.453  -8.077  1.00  0.00           H  
ATOM   1256  HZ1 LYS A 130       4.717  -0.835 -15.469  1.00  0.00           H  
ATOM   1257  HZ2 LYS A 130       3.335  -0.070 -14.863  1.00  0.00           H  
ATOM   1258  HZ3 LYS A 130       3.538  -1.555 -14.493  1.00  0.00           H  
ATOM   1259  N   GLY A 131       3.603   0.594  -5.993  1.00  0.63           N  
ATOM   1260  CA  GLY A 131       2.668   0.882  -4.878  1.00  0.63           C  
ATOM   1261  C   GLY A 131       1.494  -0.049  -4.590  1.00  0.63           C  
ATOM   1262  O   GLY A 131       0.496   0.381  -4.026  1.00  0.63           O  
ATOM   1263  HN  GLY A 131       4.593   0.505  -5.766  1.00  0.00           H  
ATOM   1264  N   GLN A 132       1.557  -1.333  -4.962  1.00  0.63           N  
ATOM   1265  CA  GLN A 132       0.545  -2.342  -4.674  1.00  0.63           C  
ATOM   1266  C   GLN A 132       0.998  -3.239  -3.525  1.00  0.63           C  
ATOM   1267  O   GLN A 132       1.848  -2.756  -2.792  1.00  0.63           O  
ATOM   1268  CB  GLN A 132       0.302  -3.143  -5.965  1.00  0.63           C  
ATOM   1269  CG  GLN A 132      -0.146  -2.265  -7.156  1.00  0.63           C  
ATOM   1270  CD  GLN A 132      -1.328  -1.378  -6.763  1.00  0.63           C  
ATOM   1271  NE2 GLN A 132      -1.114  -0.042  -6.824  1.00  0.63           N  
ATOM   1272  OE1 GLN A 132      -2.383  -1.858  -6.352  1.00  0.63           O  
ATOM   1273  HN  GLN A 132       2.379  -1.629  -5.489  1.00  0.00           H  
ATOM   1274 1HE2 GLN A 132      -1.902   0.550  -6.562  1.00  0.00           H  
ATOM   1275 2HE2 GLN A 132      -0.239   0.356  -7.165  1.00  0.00           H  
ATOM   1276  N   ARG A 133       0.519  -4.531  -3.382  1.00  0.62           N  
ATOM   1277  CA  ARG A 133       1.098  -5.588  -2.496  1.00  0.62           C  
ATOM   1278  C   ARG A 133       0.612  -5.730  -1.059  1.00  0.62           C  
ATOM   1279  O   ARG A 133      -0.086  -4.842  -0.582  1.00  0.62           O  
ATOM   1280  CB  ARG A 133       2.622  -5.510  -2.404  1.00  0.62           C  
ATOM   1281  CG  ARG A 133       3.327  -5.907  -3.677  1.00  0.62           C  
ATOM   1282  CD  ARG A 133       3.693  -4.804  -4.678  1.00  0.62           C  
ATOM   1283  NE  ARG A 133       4.696  -3.882  -4.073  1.00  0.62           N  
ATOM   1284  CZ  ARG A 133       4.913  -2.638  -4.481  1.00  0.62           C  
ATOM   1285  NH1 ARG A 133       4.234  -2.135  -5.498  1.00  0.62           N1+
ATOM   1286  NH2 ARG A 133       5.925  -1.938  -3.994  1.00  0.62           N  
ATOM   1287  HN  ARG A 133      -0.303  -4.784  -3.930  1.00  0.00           H  
ATOM   1288  HE  ARG A 133       5.253  -4.231  -3.293  1.00  0.00           H  
ATOM   1289 1HH1 ARG A 133       4.401  -1.179  -5.812  1.00  0.00           H  
ATOM   1290 2HH1 ARG A 133       3.454  -2.675  -5.873  1.00  0.00           H  
ATOM   1291 1HH2 ARG A 133       6.092  -0.982  -4.308  1.00  0.00           H  
ATOM   1292 2HH2 ARG A 133       6.449  -2.326  -3.209  1.00  0.00           H  
ATOM   1293  N   PRO A 134       0.922  -6.814  -0.300  1.00  0.77           N  
ATOM   1294  CA  PRO A 134       0.678  -6.807   1.133  1.00  0.77           C  
ATOM   1295  C   PRO A 134       1.639  -5.896   1.868  1.00  0.77           C  
ATOM   1296  O   PRO A 134       2.859  -5.973   1.701  1.00  0.77           O  
ATOM   1297  CB  PRO A 134       0.872  -8.273   1.528  1.00  0.77           C  
ATOM   1298  CG  PRO A 134       1.938  -8.799   0.577  1.00  0.77           C  
ATOM   1299  CD  PRO A 134       1.565  -8.080  -0.721  1.00  0.77           C  
ATOM   1300  N   GLU A 135       1.074  -5.058   2.737  1.00  0.71           N  
ATOM   1301  CA  GLU A 135       1.789  -4.106   3.549  1.00  0.71           C  
ATOM   1302  C   GLU A 135       1.871  -4.641   4.965  1.00  0.71           C  
ATOM   1303  O   GLU A 135       2.935  -4.682   5.588  1.00  0.71           O  
ATOM   1304  CB  GLU A 135       1.043  -2.747   3.528  1.00  0.71           C  
ATOM   1305  CG  GLU A 135       1.023  -2.061   2.134  1.00  0.71           C  
ATOM   1306  CD  GLU A 135       0.171  -0.790   2.089  1.00  0.71           C  
ATOM   1307  OE1 GLU A 135       0.059  -0.214   0.975  1.00  0.71           O  
ATOM   1308  OE2 GLU A 135      -0.413  -0.404   3.134  1.00  0.71           O1-
ATOM   1309  HN  GLU A 135       0.059  -5.093   2.835  1.00  0.00           H  
ATOM   1310  N   THR A 136       0.742  -5.143   5.511  1.00  0.82           N  
ATOM   1311  CA  THR A 136       0.716  -5.727   6.851  1.00  0.82           C  
ATOM   1312  C   THR A 136       1.048  -7.206   6.823  1.00  0.82           C  
ATOM   1313  O   THR A 136       0.920  -7.895   5.813  1.00  0.82           O  
ATOM   1314  CB  THR A 136      -0.574  -5.492   7.656  1.00  0.82           C  
ATOM   1315  CG2 THR A 136      -1.063  -4.048   7.486  1.00  0.82           C  
ATOM   1316  OG1 THR A 136      -1.651  -6.344   7.283  1.00  0.82           O  
ATOM   1317  HN  THR A 136      -0.122  -5.114   4.970  1.00  0.00           H  
ATOM   1318  HG1 THR A 136      -1.348  -7.238   7.388  1.00  0.00           H  
ATOM   1319  N   LEU A 137       1.485  -7.770   7.966  1.00  0.82           N  
ATOM   1320  CA  LEU A 137       1.752  -9.196   8.094  1.00  0.82           C  
ATOM   1321  C   LEU A 137       0.524 -10.073   7.853  1.00  0.82           C  
ATOM   1322  O   LEU A 137       0.616 -11.141   7.255  1.00  0.82           O  
ATOM   1323  CB  LEU A 137       2.390  -9.537   9.463  1.00  0.82           C  
ATOM   1324  CG  LEU A 137       3.782  -8.913   9.702  1.00  0.82           C  
ATOM   1325  CD1 LEU A 137       4.264  -9.206  11.127  1.00  0.82           C  
ATOM   1326  CD2 LEU A 137       4.828  -9.417   8.700  1.00  0.82           C  
ATOM   1327  HN  LEU A 137       1.636  -7.171   8.778  1.00  0.00           H  
ATOM   1328  N   HIS A 138      -0.675  -9.622   8.279  1.00  0.80           N  
ATOM   1329  CA  HIS A 138      -1.921 -10.319   7.989  1.00  0.80           C  
ATOM   1330  C   HIS A 138      -2.271 -10.361   6.509  1.00  0.80           C  
ATOM   1331  O   HIS A 138      -2.651 -11.394   5.968  1.00  0.80           O  
ATOM   1332  CB  HIS A 138      -3.092  -9.700   8.776  1.00  0.80           C  
ATOM   1333  CG  HIS A 138      -4.357 -10.498   8.677  1.00  0.80           C  
ATOM   1334  CD2 HIS A 138      -5.531 -10.234   8.049  1.00  0.80           C  
ATOM   1335  ND1 HIS A 138      -4.385 -11.757   9.237  1.00  0.80           N  
ATOM   1336  CE1 HIS A 138      -5.574 -12.240   8.941  1.00  0.80           C  
ATOM   1337  NE2 HIS A 138      -6.312 -11.357   8.222  1.00  0.80           N  
ATOM   1338  HN  HIS A 138      -0.710  -8.761   8.824  1.00  0.00           H  
ATOM   1339  HD1 HIS A 138      -3.644 -12.216   9.767  1.00  0.00           H  
ATOM   1340  HE2 HIS A 138      -7.261 -11.497   7.876  1.00  0.00           H  
ATOM   1341  N   GLU A 139      -2.080  -9.239   5.785  1.00  0.79           N  
ATOM   1342  CA  GLU A 139      -2.211  -9.205   4.335  1.00  0.79           C  
ATOM   1343  C   GLU A 139      -1.243 -10.154   3.631  1.00  0.79           C  
ATOM   1344  O   GLU A 139      -1.604 -10.827   2.666  1.00  0.79           O  
ATOM   1345  CB  GLU A 139      -1.998  -7.777   3.787  1.00  0.79           C  
ATOM   1346  CG  GLU A 139      -3.114  -6.774   4.138  1.00  0.79           C  
ATOM   1347  CD  GLU A 139      -2.768  -5.387   3.645  1.00  0.79           C  
ATOM   1348  OE1 GLU A 139      -1.576  -5.082   3.395  1.00  0.79           O  
ATOM   1349  OE2 GLU A 139      -3.726  -4.593   3.485  1.00  0.79           O1-
ATOM   1350  HN  GLU A 139      -1.833  -8.378   6.274  1.00  0.00           H  
ATOM   1351  N   ARG A 140       0.014 -10.274   4.123  1.00  0.75           N  
ATOM   1352  CA  ARG A 140       0.961 -11.260   3.620  1.00  0.75           C  
ATOM   1353  C   ARG A 140       0.483 -12.694   3.796  1.00  0.75           C  
ATOM   1354  O   ARG A 140       0.531 -13.487   2.862  1.00  0.75           O  
ATOM   1355  CB  ARG A 140       2.350 -11.153   4.302  1.00  0.75           C  
ATOM   1356  CG  ARG A 140       3.080  -9.818   4.083  1.00  0.75           C  
ATOM   1357  CD  ARG A 140       4.429  -9.752   4.798  1.00  0.75           C  
ATOM   1358  NE  ARG A 140       4.905  -8.334   4.725  1.00  0.75           N  
ATOM   1359  CZ  ARG A 140       5.788  -7.898   3.821  1.00  0.75           C  
ATOM   1360  NH1 ARG A 140       6.199  -8.644   2.802  1.00  0.75           N1+
ATOM   1361  NH2 ARG A 140       6.282  -6.668   3.926  1.00  0.75           N  
ATOM   1362  HN  ARG A 140       0.308  -9.650   4.874  1.00  0.00           H  
ATOM   1363  HE  ARG A 140       4.536  -7.665   5.401  1.00  0.00           H  
ATOM   1364 1HH1 ARG A 140       6.873  -8.311   2.112  1.00  0.00           H  
ATOM   1365 2HH1 ARG A 140       5.820  -9.588   2.721  1.00  0.00           H  
ATOM   1366 1HH2 ARG A 140       6.956  -6.335   3.236  1.00  0.00           H  
ATOM   1367 2HH2 ARG A 140       5.966  -6.095   4.709  1.00  0.00           H  
ATOM   1368  N   LEU A 141      -0.048 -13.056   4.982  1.00  0.85           N  
ATOM   1369  CA  LEU A 141      -0.636 -14.367   5.216  1.00  0.85           C  
ATOM   1370  C   LEU A 141      -1.841 -14.656   4.323  1.00  0.85           C  
ATOM   1371  O   LEU A 141      -1.957 -15.738   3.748  1.00  0.85           O  
ATOM   1372  CB  LEU A 141      -1.058 -14.543   6.696  1.00  0.85           C  
ATOM   1373  CG  LEU A 141       0.093 -14.714   7.708  1.00  0.85           C  
ATOM   1374  CD1 LEU A 141      -0.474 -14.805   9.130  1.00  0.85           C  
ATOM   1375  CD2 LEU A 141       0.939 -15.960   7.420  1.00  0.85           C  
ATOM   1376  HN  LEU A 141      -0.037 -12.382   5.748  1.00  0.00           H  
ATOM   1377  N   THR A 142      -2.740 -13.671   4.126  1.00  0.84           N  
ATOM   1378  CA  THR A 142      -3.881 -13.767   3.215  1.00  0.84           C  
ATOM   1379  C   THR A 142      -3.464 -14.042   1.780  1.00  0.84           C  
ATOM   1380  O   THR A 142      -4.038 -14.889   1.102  1.00  0.84           O  
ATOM   1381  CB  THR A 142      -4.729 -12.498   3.241  1.00  0.84           C  
ATOM   1382  CG2 THR A 142      -5.950 -12.590   2.317  1.00  0.84           C  
ATOM   1383  OG1 THR A 142      -5.237 -12.294   4.553  1.00  0.84           O  
ATOM   1384  HN  THR A 142      -2.617 -12.802   4.646  1.00  0.00           H  
ATOM   1385  HG1 THR A 142      -4.481 -12.237   5.125  1.00  0.00           H  
ATOM   1386  N   LEU A 143      -2.415 -13.367   1.275  1.00  0.80           N  
ATOM   1387  CA  LEU A 143      -1.844 -13.680  -0.028  1.00  0.80           C  
ATOM   1388  C   LEU A 143      -1.139 -15.038  -0.100  1.00  0.80           C  
ATOM   1389  O   LEU A 143      -1.366 -15.840  -1.003  1.00  0.80           O  
ATOM   1390  CB  LEU A 143      -0.872 -12.549  -0.422  1.00  0.80           C  
ATOM   1391  CG  LEU A 143      -0.193 -12.662  -1.799  1.00  0.80           C  
ATOM   1392  CD1 LEU A 143      -1.180 -12.887  -2.948  1.00  0.80           C  
ATOM   1393  CD2 LEU A 143       0.610 -11.386  -2.058  1.00  0.80           C  
ATOM   1394  HN  LEU A 143      -2.006 -12.610   1.823  1.00  0.00           H  
ATOM   1395  N   VAL A 144      -0.303 -15.374   0.905  1.00  0.87           N  
ATOM   1396  CA  VAL A 144       0.415 -16.643   0.998  1.00  0.87           C  
ATOM   1397  C   VAL A 144      -0.520 -17.841   1.054  1.00  0.87           C  
ATOM   1398  O   VAL A 144      -0.214 -18.909   0.527  1.00  0.87           O  
ATOM   1399  CB  VAL A 144       1.409 -16.637   2.158  1.00  0.87           C  
ATOM   1400  CG1 VAL A 144       1.987 -18.032   2.445  1.00  0.87           C  
ATOM   1401  CG2 VAL A 144       2.567 -15.687   1.805  1.00  0.87           C  
ATOM   1402  HN  VAL A 144      -0.163 -14.694   1.652  1.00  0.00           H  
ATOM   1403  N   SER A 145      -1.723 -17.664   1.626  1.00  0.86           N  
ATOM   1404  CA  SER A 145      -2.794 -18.651   1.682  1.00  0.86           C  
ATOM   1405  C   SER A 145      -3.132 -19.307   0.345  1.00  0.86           C  
ATOM   1406  O   SER A 145      -3.373 -20.509   0.279  1.00  0.86           O  
ATOM   1407  CB  SER A 145      -4.071 -17.992   2.265  1.00  0.86           C  
ATOM   1408  OG  SER A 145      -5.157 -18.909   2.410  1.00  0.86           O  
ATOM   1409  HN  SER A 145      -1.903 -16.758   2.060  1.00  0.00           H  
ATOM   1410  HG  SER A 145      -5.939 -18.505   2.767  1.00  0.00           H  
ATOM   1411  N   VAL A 146      -3.119 -18.556  -0.778  1.00  0.85           N  
ATOM   1412  CA  VAL A 146      -3.364 -19.160  -2.086  1.00  0.85           C  
ATOM   1413  C   VAL A 146      -2.138 -19.836  -2.702  1.00  0.85           C  
ATOM   1414  O   VAL A 146      -2.259 -20.750  -3.512  1.00  0.85           O  
ATOM   1415  CB  VAL A 146      -4.008 -18.193  -3.083  1.00  0.85           C  
ATOM   1416  CG1 VAL A 146      -5.065 -17.333  -2.371  1.00  0.85           C  
ATOM   1417  CG2 VAL A 146      -2.993 -17.279  -3.778  1.00  0.85           C  
ATOM   1418  HN  VAL A 146      -2.936 -17.555  -0.712  1.00  0.00           H  
ATOM   1419  N   TYR A 147      -0.911 -19.436  -2.311  1.00  0.80           N  
ATOM   1420  CA  TYR A 147       0.323 -19.984  -2.861  1.00  0.80           C  
ATOM   1421  C   TYR A 147       0.821 -21.214  -2.122  1.00  0.80           C  
ATOM   1422  O   TYR A 147       1.308 -22.169  -2.724  1.00  0.80           O  
ATOM   1423  CB  TYR A 147       1.435 -18.909  -2.860  1.00  0.80           C  
ATOM   1424  CG  TYR A 147       1.260 -18.019  -4.052  1.00  0.80           C  
ATOM   1425  CD1 TYR A 147       0.374 -16.934  -4.019  1.00  0.80           C  
ATOM   1426  CD2 TYR A 147       1.977 -18.274  -5.232  1.00  0.80           C  
ATOM   1427  CE1 TYR A 147       0.239 -16.094  -5.134  1.00  0.80           C  
ATOM   1428  CE2 TYR A 147       1.868 -17.416  -6.337  1.00  0.80           C  
ATOM   1429  CZ  TYR A 147       1.020 -16.310  -6.273  1.00  0.80           C  
ATOM   1430  OH  TYR A 147       0.961 -15.418  -7.354  1.00  0.80           O  
ATOM   1431  HN  TYR A 147      -0.843 -18.714  -1.594  1.00  0.00           H  
ATOM   1432  HH  TYR A 147       1.492 -15.565  -8.128  1.00  0.00           H  
ATOM   1433  N   ALA A 148       0.669 -21.252  -0.789  1.00  0.92           N  
ATOM   1434  CA  ALA A 148       1.105 -22.351   0.051  1.00  0.92           C  
ATOM   1435  C   ALA A 148       0.591 -23.758  -0.295  1.00  0.92           C  
ATOM   1436  O   ALA A 148       1.397 -24.689  -0.172  1.00  0.92           O  
ATOM   1437  CB  ALA A 148       0.790 -22.001   1.516  1.00  0.92           C  
ATOM   1438  HN  ALA A 148       0.218 -20.456  -0.338  1.00  0.00           H  
ATOM   1439  N   PRO A 149      -0.641 -24.051  -0.753  1.00  0.90           N  
ATOM   1440  CA  PRO A 149      -1.033 -25.397  -1.166  1.00  0.90           C  
ATOM   1441  C   PRO A 149      -0.183 -25.951  -2.290  1.00  0.90           C  
ATOM   1442  O   PRO A 149      -0.002 -27.160  -2.374  1.00  0.90           O  
ATOM   1443  CB  PRO A 149      -2.507 -25.267  -1.589  1.00  0.90           C  
ATOM   1444  CG  PRO A 149      -2.991 -23.956  -0.969  1.00  0.90           C  
ATOM   1445  CD  PRO A 149      -1.737 -23.098  -0.956  1.00  0.90           C  
ATOM   1446  N   TYR A 150       0.386 -25.082  -3.142  1.00  0.83           N  
ATOM   1447  CA  TYR A 150       1.160 -25.493  -4.299  1.00  0.83           C  
ATOM   1448  C   TYR A 150       2.625 -25.682  -3.933  1.00  0.83           C  
ATOM   1449  O   TYR A 150       3.457 -25.991  -4.777  1.00  0.83           O  
ATOM   1450  CB  TYR A 150       1.051 -24.451  -5.443  1.00  0.83           C  
ATOM   1451  CG  TYR A 150      -0.383 -24.334  -5.883  1.00  0.83           C  
ATOM   1452  CD1 TYR A 150      -0.925 -25.238  -6.810  1.00  0.83           C  
ATOM   1453  CD2 TYR A 150      -1.215 -23.343  -5.336  1.00  0.83           C  
ATOM   1454  CE1 TYR A 150      -2.288 -25.192  -7.143  1.00  0.83           C  
ATOM   1455  CE2 TYR A 150      -2.576 -23.293  -5.665  1.00  0.83           C  
ATOM   1456  CZ  TYR A 150      -3.110 -24.225  -6.558  1.00  0.83           C  
ATOM   1457  OH  TYR A 150      -4.481 -24.194  -6.861  1.00  0.83           O  
ATOM   1458  HN  TYR A 150       0.268 -24.084  -2.967  1.00  0.00           H  
ATOM   1459  HH  TYR A 150      -5.040 -23.537  -6.463  1.00  0.00           H  
ATOM   1460  N   LEU A 151       2.960 -25.562  -2.633  1.00  0.89           N  
ATOM   1461  CA  LEU A 151       4.193 -26.081  -2.069  1.00  0.89           C  
ATOM   1462  C   LEU A 151       3.910 -27.351  -1.280  1.00  0.89           C  
ATOM   1463  O   LEU A 151       4.552 -28.386  -1.462  1.00  0.89           O  
ATOM   1464  CB  LEU A 151       4.855 -25.030  -1.139  1.00  0.89           C  
ATOM   1465  CG  LEU A 151       6.176 -25.484  -0.476  1.00  0.89           C  
ATOM   1466  CD1 LEU A 151       7.249 -25.818  -1.507  1.00  0.89           C  
ATOM   1467  CD2 LEU A 151       6.742 -24.431   0.477  1.00  0.89           C  
ATOM   1468  HN  LEU A 151       2.311 -25.080  -2.011  1.00  0.00           H  
ATOM   1469  N   LEU A 152       2.909 -27.311  -0.378  1.00  0.92           N  
ATOM   1470  CA  LEU A 152       2.591 -28.417   0.508  1.00  0.92           C  
ATOM   1471  C   LEU A 152       2.074 -29.678  -0.181  1.00  0.92           C  
ATOM   1472  O   LEU A 152       2.504 -30.785   0.130  1.00  0.92           O  
ATOM   1473  CB  LEU A 152       1.591 -27.965   1.597  1.00  0.92           C  
ATOM   1474  CG  LEU A 152       2.115 -26.863   2.543  1.00  0.92           C  
ATOM   1475  CD1 LEU A 152       0.999 -26.398   3.485  1.00  0.92           C  
ATOM   1476  CD2 LEU A 152       3.325 -27.328   3.362  1.00  0.92           C  
ATOM   1477  HN  LEU A 152       2.347 -26.462  -0.315  1.00  0.00           H  
ATOM   1478  N   ILE A 153       1.157 -29.562  -1.163  1.00  0.90           N  
ATOM   1479  CA  ILE A 153       0.673 -30.709  -1.929  1.00  0.90           C  
ATOM   1480  C   ILE A 153       1.767 -31.388  -2.765  1.00  0.90           C  
ATOM   1481  O   ILE A 153       1.868 -32.618  -2.710  1.00  0.90           O  
ATOM   1482  CB  ILE A 153      -0.576 -30.347  -2.731  1.00  0.90           C  
ATOM   1483  CG1 ILE A 153      -1.756 -30.061  -1.770  1.00  0.90           C  
ATOM   1484  CG2 ILE A 153      -0.937 -31.457  -3.738  1.00  0.90           C  
ATOM   1485  CD1 ILE A 153      -2.881 -29.252  -2.419  1.00  0.90           C  
ATOM   1486  HN  ILE A 153       0.786 -28.637  -1.380  1.00  0.00           H  
ATOM   1487  N   PRO A 154       2.656 -30.700  -3.491  1.00  0.86           N  
ATOM   1488  CA  PRO A 154       3.879 -31.297  -4.026  1.00  0.86           C  
ATOM   1489  C   PRO A 154       4.771 -31.972  -3.003  1.00  0.86           C  
ATOM   1490  O   PRO A 154       5.316 -33.035  -3.290  1.00  0.86           O  
ATOM   1491  CB  PRO A 154       4.569 -30.123  -4.721  1.00  0.86           C  
ATOM   1492  CG  PRO A 154       3.407 -29.274  -5.220  1.00  0.86           C  
ATOM   1493  CD  PRO A 154       2.414 -29.371  -4.068  1.00  0.86           C  
ATOM   1494  N   PHE A 155       4.940 -31.407  -1.798  1.00  0.86           N  
ATOM   1495  CA  PHE A 155       5.705 -32.056  -0.743  1.00  0.86           C  
ATOM   1496  C   PHE A 155       5.111 -33.396  -0.297  1.00  0.86           C  
ATOM   1497  O   PHE A 155       5.814 -34.400  -0.175  1.00  0.86           O  
ATOM   1498  CB  PHE A 155       5.852 -31.084   0.455  1.00  0.86           C  
ATOM   1499  CG  PHE A 155       6.729 -31.620   1.557  1.00  0.86           C  
ATOM   1500  CD1 PHE A 155       8.018 -32.108   1.280  1.00  0.86           C  
ATOM   1501  CD2 PHE A 155       6.260 -31.646   2.880  1.00  0.86           C  
ATOM   1502  CE1 PHE A 155       8.818 -32.625   2.307  1.00  0.86           C  
ATOM   1503  CE2 PHE A 155       7.060 -32.156   3.910  1.00  0.86           C  
ATOM   1504  CZ  PHE A 155       8.341 -32.641   3.623  1.00  0.86           C  
ATOM   1505  HN  PHE A 155       4.520 -30.496  -1.616  1.00  0.00           H  
ATOM   1506  N   ILE A 156       3.775 -33.455  -0.114  1.00  0.89           N  
ATOM   1507  CA  ILE A 156       3.045 -34.688   0.163  1.00  0.89           C  
ATOM   1508  C   ILE A 156       3.203 -35.697  -0.963  1.00  0.89           C  
ATOM   1509  O   ILE A 156       3.486 -36.872  -0.735  1.00  0.89           O  
ATOM   1510  CB  ILE A 156       1.565 -34.393   0.412  1.00  0.89           C  
ATOM   1511  CG1 ILE A 156       1.394 -33.567   1.706  1.00  0.89           C  
ATOM   1512  CG2 ILE A 156       0.728 -35.689   0.490  1.00  0.89           C  
ATOM   1513  CD1 ILE A 156       0.085 -32.776   1.746  1.00  0.89           C  
ATOM   1514  HN  ILE A 156       3.244 -32.586  -0.173  1.00  0.00           H  
ATOM   1515  N   LEU A 157       3.089 -35.251  -2.231  1.00  0.85           N  
ATOM   1516  CA  LEU A 157       3.323 -36.098  -3.385  1.00  0.85           C  
ATOM   1517  C   LEU A 157       4.746 -36.650  -3.457  1.00  0.85           C  
ATOM   1518  O   LEU A 157       4.954 -37.827  -3.730  1.00  0.85           O  
ATOM   1519  CB  LEU A 157       2.967 -35.334  -4.682  1.00  0.85           C  
ATOM   1520  CG  LEU A 157       3.080 -36.140  -5.994  1.00  0.85           C  
ATOM   1521  CD1 LEU A 157       2.232 -37.412  -5.979  1.00  0.85           C  
ATOM   1522  CD2 LEU A 157       2.679 -35.277  -7.195  1.00  0.85           C  
ATOM   1523  HN  LEU A 157       2.827 -34.277  -2.385  1.00  0.00           H  
ATOM   1524  N   LEU A 158       5.774 -35.830  -3.160  1.00  0.86           N  
ATOM   1525  CA  LEU A 158       7.154 -36.287  -3.112  1.00  0.86           C  
ATOM   1526  C   LEU A 158       7.417 -37.376  -2.078  1.00  0.86           C  
ATOM   1527  O   LEU A 158       8.017 -38.407  -2.380  1.00  0.86           O  
ATOM   1528  CB  LEU A 158       8.099 -35.096  -2.825  1.00  0.86           C  
ATOM   1529  CG  LEU A 158       9.606 -35.415  -2.895  1.00  0.86           C  
ATOM   1530  CD1 LEU A 158      10.009 -35.986  -4.258  1.00  0.86           C  
ATOM   1531  CD2 LEU A 158      10.431 -34.164  -2.580  1.00  0.86           C  
ATOM   1532  HN  LEU A 158       5.576 -34.849  -2.961  1.00  0.00           H  
ATOM   1533  N   ILE A 159       6.910 -37.206  -0.841  1.00  0.88           N  
ATOM   1534  CA  ILE A 159       6.978 -38.227   0.199  1.00  0.88           C  
ATOM   1535  C   ILE A 159       6.227 -39.487  -0.202  1.00  0.88           C  
ATOM   1536  O   ILE A 159       6.717 -40.603  -0.029  1.00  0.88           O  
ATOM   1537  CB  ILE A 159       6.460 -37.688   1.532  1.00  0.88           C  
ATOM   1538  CG1 ILE A 159       7.407 -36.589   2.063  1.00  0.88           C  
ATOM   1539  CG2 ILE A 159       6.306 -38.819   2.575  1.00  0.88           C  
ATOM   1540  CD1 ILE A 159       6.820 -35.806   3.240  1.00  0.88           C  
ATOM   1541  HN  ILE A 159       6.456 -36.319  -0.621  1.00  0.00           H  
ATOM   1542  N   PHE A 160       5.030 -39.337  -0.803  1.00  0.85           N  
ATOM   1543  CA  PHE A 160       4.215 -40.447  -1.260  1.00  0.85           C  
ATOM   1544  C   PHE A 160       4.935 -41.319  -2.288  1.00  0.85           C  
ATOM   1545  O   PHE A 160       5.028 -42.533  -2.136  1.00  0.85           O  
ATOM   1546  CB  PHE A 160       2.884 -39.879  -1.843  1.00  0.85           C  
ATOM   1547  CG  PHE A 160       1.805 -40.889  -2.143  1.00  0.85           C  
ATOM   1548  CD1 PHE A 160       1.668 -42.083  -1.415  1.00  0.85           C  
ATOM   1549  CD2 PHE A 160       0.872 -40.609  -3.155  1.00  0.85           C  
ATOM   1550  CE1 PHE A 160       0.662 -43.005  -1.733  1.00  0.85           C  
ATOM   1551  CE2 PHE A 160      -0.143 -41.522  -3.470  1.00  0.85           C  
ATOM   1552  CZ  PHE A 160      -0.241 -42.727  -2.764  1.00  0.85           C  
ATOM   1553  HN  PHE A 160       4.677 -38.390  -0.944  1.00  0.00           H  
ATOM   1554  N   MET A 161       5.542 -40.704  -3.314  1.00  0.83           N  
ATOM   1555  CA  MET A 161       6.287 -41.412  -4.340  1.00  0.83           C  
ATOM   1556  C   MET A 161       7.638 -41.968  -3.882  1.00  0.83           C  
ATOM   1557  O   MET A 161       8.138 -42.961  -4.402  1.00  0.83           O  
ATOM   1558  CB  MET A 161       6.514 -40.471  -5.539  1.00  0.83           C  
ATOM   1559  CG  MET A 161       5.231 -39.920  -6.202  1.00  0.83           C  
ATOM   1560  SD  MET A 161       4.160 -41.122  -7.047  1.00  0.83           S  
ATOM   1561  CE  MET A 161       2.965 -41.503  -5.752  1.00  0.83           C  
ATOM   1562  HN  MET A 161       5.477 -39.688  -3.377  1.00  0.00           H  
ATOM   1563  N   LEU A 162       8.296 -41.321  -2.905  1.00  0.84           N  
ATOM   1564  CA  LEU A 162       9.558 -41.795  -2.365  1.00  0.84           C  
ATOM   1565  C   LEU A 162       9.430 -42.899  -1.316  1.00  0.84           C  
ATOM   1566  O   LEU A 162      10.356 -43.690  -1.122  1.00  0.84           O  
ATOM   1567  CB  LEU A 162      10.322 -40.581  -1.772  1.00  0.84           C  
ATOM   1568  CG  LEU A 162      11.711 -40.882  -1.174  1.00  0.84           C  
ATOM   1569  CD1 LEU A 162      12.622 -41.610  -2.163  1.00  0.84           C  
ATOM   1570  CD2 LEU A 162      12.391 -39.598  -0.688  1.00  0.84           C  
ATOM   1571  HN  LEU A 162       7.893 -40.463  -2.528  1.00  0.00           H  
ATOM   1572  N   ARG A 163       8.305 -42.972  -0.576  1.00  0.76           N  
ATOM   1573  CA  ARG A 163       8.211 -43.869   0.569  1.00  0.76           C  
ATOM   1574  C   ARG A 163       7.056 -44.851   0.552  1.00  0.76           C  
ATOM   1575  O   ARG A 163       7.052 -45.800   1.334  1.00  0.76           O  
ATOM   1576  CB  ARG A 163       8.090 -43.040   1.876  1.00  0.76           C  
ATOM   1577  CG  ARG A 163       9.349 -42.229   2.238  1.00  0.76           C  
ATOM   1578  CD  ARG A 163      10.571 -43.115   2.484  1.00  0.76           C  
ATOM   1579  NE  ARG A 163      11.713 -42.216   2.857  1.00  0.76           N  
ATOM   1580  CZ  ARG A 163      12.935 -42.288   2.313  1.00  0.76           C  
ATOM   1581  NH1 ARG A 163      13.917 -41.551   2.828  1.00  0.76           N1+
ATOM   1582  NH2 ARG A 163      13.198 -43.069   1.269  1.00  0.76           N  
ATOM   1583  HN  ARG A 163       7.505 -42.389  -0.822  1.00  0.00           H  
ATOM   1584  HE  ARG A 163      11.548 -41.505   3.570  1.00  0.00           H  
ATOM   1585 1HH1 ARG A 163      14.847 -41.606   2.414  1.00  0.00           H  
ATOM   1586 2HH1 ARG A 163      13.715 -40.952   3.629  1.00  0.00           H  
ATOM   1587 1HH2 ARG A 163      14.128 -43.124   0.855  1.00  0.00           H  
ATOM   1588 2HH2 ARG A 163      12.446 -43.634   0.874  1.00  0.00           H  
ATOM   1589  N   SER A 164       6.044 -44.686  -0.316  1.00  0.80           N  
ATOM   1590  CA  SER A 164       4.943 -45.641  -0.367  1.00  0.80           C  
ATOM   1591  C   SER A 164       5.316 -46.916  -1.115  1.00  0.80           C  
ATOM   1592  O   SER A 164       5.829 -46.802  -2.222  1.00  0.80           O  
ATOM   1593  CB  SER A 164       3.702 -45.045  -1.063  1.00  0.80           C  
ATOM   1594  OG  SER A 164       2.557 -45.906  -1.006  1.00  0.80           O  
ATOM   1595  HN  SER A 164       6.046 -43.884  -0.946  1.00  0.00           H  
ATOM   1596  HG  SER A 164       1.793 -45.539  -1.435  1.00  0.00           H  
ATOM   1597  N   PRO A 165       5.068 -48.131  -0.623  1.00  0.84           N  
ATOM   1598  CA  PRO A 165       5.685 -49.348  -1.161  1.00  0.84           C  
ATOM   1599  C   PRO A 165       5.202 -49.759  -2.545  1.00  0.84           C  
ATOM   1600  O   PRO A 165       5.813 -50.632  -3.151  1.00  0.84           O  
ATOM   1601  CB  PRO A 165       5.310 -50.424  -0.116  1.00  0.84           C  
ATOM   1602  CG  PRO A 165       4.105 -49.851   0.635  1.00  0.84           C  
ATOM   1603  CD  PRO A 165       4.425 -48.368   0.670  1.00  0.84           C  
ATOM   1604  N   TYR A 166       4.081 -49.203  -3.038  1.00  0.65           N  
ATOM   1605  CA  TYR A 166       3.606 -49.463  -4.388  1.00  0.65           C  
ATOM   1606  C   TYR A 166       4.384 -48.704  -5.466  1.00  0.65           C  
ATOM   1607  O   TYR A 166       4.518 -49.172  -6.598  1.00  0.65           O  
ATOM   1608  CB  TYR A 166       2.086 -49.129  -4.488  1.00  0.65           C  
ATOM   1609  CG  TYR A 166       1.520 -49.535  -5.832  1.00  0.65           C  
ATOM   1610  CD1 TYR A 166       1.477 -50.890  -6.197  1.00  0.65           C  
ATOM   1611  CD2 TYR A 166       1.162 -48.565  -6.785  1.00  0.65           C  
ATOM   1612  CE1 TYR A 166       1.145 -51.264  -7.506  1.00  0.65           C  
ATOM   1613  CE2 TYR A 166       0.831 -48.937  -8.098  1.00  0.65           C  
ATOM   1614  CZ  TYR A 166       0.840 -50.291  -8.460  1.00  0.65           C  
ATOM   1615  OH  TYR A 166       0.574 -50.711  -9.781  1.00  0.65           O  
ATOM   1616  HN  TYR A 166       3.543 -48.574  -2.442  1.00  0.00           H  
ATOM   1617  HH  TYR A 166       0.366 -50.049 -10.430  1.00  0.00           H  
ATOM   1618  N   TYR A 167       4.859 -47.495  -5.134  1.00  0.70           N  
ATOM   1619  CA  TYR A 167       5.489 -46.611  -6.084  1.00  0.70           C  
ATOM   1620  C   TYR A 167       7.028 -46.600  -5.866  1.00  0.70           C  
ATOM   1621  O   TYR A 167       7.543 -47.231  -4.909  1.00  0.70           O  
ATOM   1622  CB  TYR A 167       4.938 -45.161  -5.953  1.00  0.70           C  
ATOM   1623  CG  TYR A 167       3.468 -45.051  -6.274  1.00  0.70           C  
ATOM   1624  CD1 TYR A 167       2.508 -45.105  -5.246  1.00  0.70           C  
ATOM   1625  CD2 TYR A 167       3.034 -44.825  -7.594  1.00  0.70           C  
ATOM   1626  CE1 TYR A 167       1.144 -44.943  -5.532  1.00  0.70           C  
ATOM   1627  CE2 TYR A 167       1.670 -44.661  -7.881  1.00  0.70           C  
ATOM   1628  CZ  TYR A 167       0.730 -44.717  -6.849  1.00  0.70           C  
ATOM   1629  OH  TYR A 167      -0.637 -44.546  -7.129  1.00  0.70           O  
ATOM   1630  OXT TYR A 167       7.720 -45.944  -6.689  1.00  0.70           O1-
ATOM   1631  HN  TYR A 167       4.771 -47.186  -4.166  1.00  0.00           H  
ATOM   1632  HH  TYR A 167      -0.918 -44.393  -8.023  1.00  0.00           H  
TER   
END
