# Supplementary material for: Discovery of Iboga-Derived Ligands for the Sigma‑2 Receptor
Source: ACS Bio Med Chem Au. 2025 May 12;5(3):379–86. doi: 10.1021/acsbiomedchemau.5c00011 (PMC12183592; doi:10.1021/acsbiomedchemau.5c00011)
Supplement: Supplementary file 2 [file bg5c00011_si_002.zip › PDB_files_S2R_docking/7i_S2R_Swiss_1.pdb]

MODEL        1
HETATM    1  N   UNL     1      -4.675 -17.406  -7.365  1.00  0.00           N  
HETATM    2  N   UNL     1      -7.925 -20.170  -6.011  1.00  0.00           N  
HETATM    3  C   UNL     1      -9.428 -18.396  -6.927  1.00  0.00           C  
HETATM    4  C   UNL     1      -9.726 -18.007  -5.454  1.00  0.00           C  
HETATM    5  C   UNL     1      -8.500 -18.250  -4.557  1.00  0.00           C  
HETATM    6  C   UNL     1      -7.288 -17.470  -5.090  1.00  0.00           C  
HETATM    7  C   UNL     1      -6.994 -17.875  -6.545  1.00  0.00           C  
HETATM    8  C   UNL     1      -5.562 -18.266  -6.756  1.00  0.00           C  
HETATM    9  C   UNL     1      -4.871 -19.422  -6.437  1.00  0.00           C  
HETATM   10  C   UNL     1      -5.398 -20.620  -5.725  1.00  0.00           C  
HETATM   11  C   UNL     1      -6.757 -21.118  -6.217  1.00  0.00           C  
HETATM   12  C   UNL     1      -3.517 -19.243  -6.879  1.00  0.00           C  
HETATM   13  C   UNL     1      -2.352 -20.037  -6.829  1.00  0.00           C  
HETATM   14  C   UNL     1      -1.158 -19.544  -7.366  1.00  0.00           C  
HETATM   15  C   UNL     1      -1.108 -18.280  -7.944  1.00  0.00           C  
HETATM   16  C   UNL     1      -2.247 -17.472  -8.001  1.00  0.00           C  
HETATM   17  C   UNL     1      -3.433 -17.981  -7.459  1.00  0.00           C  
HETATM   18  C   UNL     1      -7.984 -18.985  -6.988  1.00  0.00           C  
HETATM   19  C   UNL     1      -8.179 -19.747  -4.577  1.00  0.00           C  
HETATM   20  C   UNL     1     -10.553 -19.293  -7.539  1.00  0.00           C  
HETATM   21  C   UNL     1     -10.106 -20.072  -8.793  1.00  0.00           C  
HETATM   22  C   UNL     1      -9.974 -19.166 -10.014  1.00  0.00           C  
HETATM   23  C   UNL     1     -11.618 -17.661  -9.186  1.00  0.00           C  
HETATM   24  C   UNL     1     -11.818 -18.489  -7.922  1.00  0.00           C  
HETATM   25  O   UNL     1     -11.200 -18.490 -10.266  1.00  0.00           O  
HETATM   26  H   UNL     1      -8.730 -20.755  -6.265  1.00  0.00           H  
HETATM   27  H   UNL     1      -4.883 -16.473  -7.697  1.00  0.00           H  
ENDMDL
MODEL        2
HETATM    1  N   UNL     1      -3.981 -20.467  -6.096  1.00  0.00           N  
HETATM    2  N   UNL     1      -8.025 -18.902  -4.986  1.00  0.00           N  
HETATM    3  C   UNL     1      -8.083 -20.910  -3.501  1.00  0.00           C  
HETATM    4  C   UNL     1      -9.072 -21.533  -4.523  1.00  0.00           C  
HETATM    5  C   UNL     1      -8.762 -21.058  -5.954  1.00  0.00           C  
HETATM    6  C   UNL     1      -7.310 -21.400  -6.325  1.00  0.00           C  
HETATM    7  C   UNL     1      -6.341 -20.765  -5.313  1.00  0.00           C  
HETATM    8  C   UNL     1      -5.258 -19.966  -5.974  1.00  0.00           C  
HETATM    9  C   UNL     1      -5.270 -18.707  -6.549  1.00  0.00           C  
HETATM   10  C   UNL     1      -6.439 -17.795  -6.697  1.00  0.00           C  
HETATM   11  C   UNL     1      -7.306 -17.646  -5.447  1.00  0.00           C  
HETATM   12  C   UNL     1      -3.942 -18.446  -7.027  1.00  0.00           C  
HETATM   13  C   UNL     1      -3.333 -17.367  -7.702  1.00  0.00           C  
HETATM   14  C   UNL     1      -1.976 -17.440  -8.036  1.00  0.00           C  
HETATM   15  C   UNL     1      -1.224 -18.565  -7.711  1.00  0.00           C  
HETATM   16  C   UNL     1      -1.806 -19.649  -7.047  1.00  0.00           C  
HETATM   17  C   UNL     1      -3.164 -19.558  -6.721  1.00  0.00           C  
HETATM   18  C   UNL     1      -7.140 -19.936  -4.273  1.00  0.00           C  
HETATM   19  C   UNL     1      -8.947 -19.540  -6.007  1.00  0.00           C  
HETATM   20  C   UNL     1      -8.821 -20.302  -2.263  1.00  0.00           C  
HETATM   21  C   UNL     1      -7.938 -19.358  -1.422  1.00  0.00           C  
HETATM   22  C   UNL     1      -6.901 -20.122  -0.602  1.00  0.00           C  
HETATM   23  C   UNL     1      -8.284 -22.051  -0.485  1.00  0.00           C  
HETATM   24  C   UNL     1      -9.380 -21.384  -1.308  1.00  0.00           C  
HETATM   25  O   UNL     1      -7.537 -21.078   0.237  1.00  0.00           O  
HETATM   26  H   UNL     1      -8.645 -18.541  -4.252  1.00  0.00           H  
HETATM   27  H   UNL     1      -3.666 -21.377  -5.785  1.00  0.00           H  
ENDMDL
MODEL        3
HETATM    1  N   UNL     1      -2.928  -9.109 -17.639  1.00  0.00           N  
HETATM    2  N   UNL     1      -1.078  -6.541 -20.804  1.00  0.00           N  
HETATM    3  C   UNL     1       0.724  -8.270 -20.757  1.00  0.00           C  
HETATM    4  C   UNL     1       1.589  -7.227 -20.000  1.00  0.00           C  
HETATM    5  C   UNL     1       0.717  -6.321 -19.113  1.00  0.00           C  
HETATM    6  C   UNL     1      -0.097  -7.171 -18.124  1.00  0.00           C  
HETATM    7  C   UNL     1      -0.960  -8.191 -18.886  1.00  0.00           C  
HETATM    8  C   UNL     1      -2.401  -8.149 -18.474  1.00  0.00           C  
HETATM    9  C   UNL     1      -3.417  -7.261 -18.783  1.00  0.00           C  
HETATM   10  C   UNL     1      -3.316  -6.031 -19.619  1.00  0.00           C  
HETATM   11  C   UNL     1      -2.554  -6.203 -20.932  1.00  0.00           C  
HETATM   12  C   UNL     1      -4.599  -7.715 -18.108  1.00  0.00           C  
HETATM   13  C   UNL     1      -5.924  -7.242 -18.016  1.00  0.00           C  
HETATM   14  C   UNL     1      -6.856  -7.944 -17.244  1.00  0.00           C  
HETATM   15  C   UNL     1      -6.488  -9.100 -16.564  1.00  0.00           C  
HETATM   16  C   UNL     1      -5.179  -9.587 -16.634  1.00  0.00           C  
HETATM   17  C   UNL     1      -4.261  -8.872 -17.412  1.00  0.00           C  
HETATM   18  C   UNL     1      -0.774  -7.996 -20.414  1.00  0.00           C  
HETATM   19  C   UNL     1      -0.246  -5.547 -20.016  1.00  0.00           C  
HETATM   20  C   UNL     1       1.072  -8.331 -22.280  1.00  0.00           C  
HETATM   21  C   UNL     1       0.517  -9.584 -22.988  1.00  0.00           C  
HETATM   22  C   UNL     1       1.295 -10.844 -22.620  1.00  0.00           C  
HETATM   23  C   UNL     1       3.282  -9.605 -22.211  1.00  0.00           C  
HETATM   24  C   UNL     1       2.595  -8.286 -22.549  1.00  0.00           C  
HETATM   25  O   UNL     1       2.676 -10.681 -22.919  1.00  0.00           O  
HETATM   26  H   UNL     1      -0.750  -6.458 -21.773  1.00  0.00           H  
HETATM   27  H   UNL     1      -2.423  -9.885 -17.230  1.00  0.00           H  
ENDMDL
MODEL        4
HETATM    1  N   UNL     1      -4.790 -20.530  -7.159  1.00  0.00           N  
HETATM    2  N   UNL     1      -8.686 -18.408  -6.573  1.00  0.00           N  
HETATM    3  C   UNL     1      -9.462 -20.645  -5.777  1.00  0.00           C  
HETATM    4  C   UNL     1     -10.218 -20.770  -7.128  1.00  0.00           C  
HETATM    5  C   UNL     1      -9.458 -20.052  -8.256  1.00  0.00           C  
HETATM    6  C   UNL     1      -8.031 -20.612  -8.378  1.00  0.00           C  
HETATM    7  C   UNL     1      -7.290 -20.469  -7.038  1.00  0.00           C  
HETATM    8  C   UNL     1      -5.956 -19.800  -7.185  1.00  0.00           C  
HETATM    9  C   UNL     1      -5.613 -18.470  -7.362  1.00  0.00           C  
HETATM   10  C   UNL     1      -6.539 -17.311  -7.499  1.00  0.00           C  
HETATM   11  C   UNL     1      -7.681 -17.273  -6.484  1.00  0.00           C  
HETATM   12  C   UNL     1      -4.182 -18.407  -7.439  1.00  0.00           C  
HETATM   13  C   UNL     1      -3.250 -17.364  -7.624  1.00  0.00           C  
HETATM   14  C   UNL     1      -1.882 -17.658  -7.655  1.00  0.00           C  
HETATM   15  C   UNL     1      -1.434 -18.967  -7.508  1.00  0.00           C  
HETATM   16  C   UNL     1      -2.337 -20.018  -7.328  1.00  0.00           C  
HETATM   17  C   UNL     1      -3.701 -19.706  -7.300  1.00  0.00           C  
HETATM   18  C   UNL     1      -8.203 -19.753  -6.008  1.00  0.00           C  
HETATM   19  C   UNL     1      -9.382 -18.562  -7.912  1.00  0.00           C  
HETATM   20  C   UNL     1     -10.406 -20.199  -4.613  1.00  0.00           C  
HETATM   21  C   UNL     1      -9.651 -19.757  -3.343  1.00  0.00           C  
HETATM   22  C   UNL     1      -9.055 -20.943  -2.588  1.00  0.00           C  
HETATM   23  C   UNL     1     -10.738 -22.416  -3.394  1.00  0.00           C  
HETATM   24  C   UNL     1     -11.406 -21.303  -4.195  1.00  0.00           C  
HETATM   25  O   UNL     1     -10.070 -21.881  -2.256  1.00  0.00           O  
HETATM   26  H   UNL     1      -9.420 -18.102  -5.923  1.00  0.00           H  
HETATM   27  H   UNL     1      -4.718 -21.534  -7.059  1.00  0.00           H  
ENDMDL
MODEL        5
HETATM    1  N   UNL     1      -0.375  -9.677 -22.260  1.00  0.00           N  
HETATM    2  N   UNL     1      -1.076  -7.075 -18.686  1.00  0.00           N  
HETATM    3  C   UNL     1      -3.452  -7.782 -18.990  1.00  0.00           C  
HETATM    4  C   UNL     1      -3.716  -6.358 -19.550  1.00  0.00           C  
HETATM    5  C   UNL     1      -2.481  -5.816 -20.290  1.00  0.00           C  
HETATM    6  C   UNL     1      -2.072  -6.776 -21.418  1.00  0.00           C  
HETATM    7  C   UNL     1      -1.800  -8.179 -20.848  1.00  0.00           C  
HETATM    8  C   UNL     1      -0.469  -8.725 -21.270  1.00  0.00           C  
HETATM    9  C   UNL     1       0.815  -8.446 -20.835  1.00  0.00           C  
HETATM   10  C   UNL     1       1.222  -7.447 -19.806  1.00  0.00           C  
HETATM   11  C   UNL     1       0.385  -7.459 -18.527  1.00  0.00           C  
HETATM   12  C   UNL     1       1.710  -9.272 -21.594  1.00  0.00           C  
HETATM   13  C   UNL     1       3.111  -9.435 -21.627  1.00  0.00           C  
HETATM   14  C   UNL     1       3.678 -10.352 -22.519  1.00  0.00           C  
HETATM   15  C   UNL     1       2.875 -11.100 -23.374  1.00  0.00           C  
HETATM   16  C   UNL     1       1.485 -10.952 -23.365  1.00  0.00           C  
HETATM   17  C   UNL     1       0.935 -10.031 -22.466  1.00  0.00           C  
HETATM   18  C   UNL     1      -1.972  -8.159 -19.306  1.00  0.00           C  
HETATM   19  C   UNL     1      -1.330  -5.705 -19.286  1.00  0.00           C  
HETATM   20  C   UNL     1      -3.882  -7.915 -17.492  1.00  0.00           C  
HETATM   21  C   UNL     1      -3.985  -9.375 -17.008  1.00  0.00           C  
HETATM   22  C   UNL     1      -5.218 -10.080 -17.567  1.00  0.00           C  
HETATM   23  C   UNL     1      -6.419  -8.036 -17.735  1.00  0.00           C  
HETATM   24  C   UNL     1      -5.240  -7.235 -17.195  1.00  0.00           C  
HETATM   25  O   UNL     1      -6.397  -9.364 -17.223  1.00  0.00           O  
HETATM   26  H   UNL     1      -1.390  -7.004 -17.711  1.00  0.00           H  
HETATM   27  H   UNL     1      -1.146 -10.070 -22.783  1.00  0.00           H  
ENDMDL
MODEL        6
HETATM    1  N   UNL     1      -8.816 -18.551  -9.017  1.00  0.00           N  
HETATM    2  N   UNL     1      -5.973 -18.945  -5.583  1.00  0.00           N  
HETATM    3  C   UNL     1      -4.257 -19.116  -7.390  1.00  0.00           C  
HETATM    4  C   UNL     1      -4.191 -20.633  -7.069  1.00  0.00           C  
HETATM    5  C   UNL     1      -5.560 -21.162  -6.607  1.00  0.00           C  
HETATM    6  C   UNL     1      -6.628 -20.878  -7.676  1.00  0.00           C  
HETATM    7  C   UNL     1      -6.693 -19.370  -7.974  1.00  0.00           C  
HETATM    8  C   UNL     1      -8.086 -18.824  -7.883  1.00  0.00           C  
HETATM    9  C   UNL     1      -8.874 -18.504  -6.791  1.00  0.00           C  
HETATM   10  C   UNL     1      -8.531 -18.671  -5.351  1.00  0.00           C  
HETATM   11  C   UNL     1      -7.134 -18.190  -4.959  1.00  0.00           C  
HETATM   12  C   UNL     1     -10.125 -18.016  -7.298  1.00  0.00           C  
HETATM   13  C   UNL     1     -11.317 -17.556  -6.702  1.00  0.00           C  
HETATM   14  C   UNL     1     -12.381 -17.144  -7.513  1.00  0.00           C  
HETATM   15  C   UNL     1     -12.273 -17.187  -8.899  1.00  0.00           C  
HETATM   16  C   UNL     1     -11.104 -17.643  -9.515  1.00  0.00           C  
HETATM   17  C   UNL     1     -10.051 -18.051  -8.687  1.00  0.00           C  
HETATM   18  C   UNL     1      -5.696 -18.613  -7.058  1.00  0.00           C  
HETATM   19  C   UNL     1      -5.943 -20.438  -5.314  1.00  0.00           C  
HETATM   20  C   UNL     1      -3.088 -18.321  -6.721  1.00  0.00           C  
HETATM   21  C   UNL     1      -2.561 -17.157  -7.585  1.00  0.00           C  
HETATM   22  C   UNL     1      -1.731 -17.651  -8.768  1.00  0.00           C  
HETATM   23  C   UNL     1      -1.071 -19.613  -7.600  1.00  0.00           C  
HETATM   24  C   UNL     1      -1.878 -19.218  -6.368  1.00  0.00           C  
HETATM   25  O   UNL     1      -0.650 -18.456  -8.314  1.00  0.00           O  
HETATM   26  H   UNL     1      -5.166 -18.565  -5.075  1.00  0.00           H  
HETATM   27  H   UNL     1      -8.512 -18.698  -9.971  1.00  0.00           H  
ENDMDL
MODEL        7
HETATM    1  N   UNL     1     -11.373 -18.229 -10.005  1.00  0.00           N  
HETATM    2  N   UNL     1      -8.459 -19.029  -6.703  1.00  0.00           N  
HETATM    3  C   UNL     1     -10.096 -17.737  -5.326  1.00  0.00           C  
HETATM    4  C   UNL     1      -9.079 -16.565  -5.369  1.00  0.00           C  
HETATM    5  C   UNL     1      -8.295 -16.558  -6.693  1.00  0.00           C  
HETATM    6  C   UNL     1      -9.265 -16.479  -7.884  1.00  0.00           C  
HETATM    7  C   UNL     1     -10.258 -17.654  -7.838  1.00  0.00           C  
HETATM    8  C   UNL     1     -10.321 -18.406  -9.133  1.00  0.00           C  
HETATM    9  C   UNL     1      -9.461 -19.331  -9.699  1.00  0.00           C  
HETATM   10  C   UNL     1      -8.162 -19.808  -9.147  1.00  0.00           C  
HETATM   11  C   UNL     1      -8.184 -20.173  -7.663  1.00  0.00           C  
HETATM   12  C   UNL     1     -10.028 -19.725 -10.957  1.00  0.00           C  
HETATM   13  C   UNL     1      -9.629 -20.607 -11.983  1.00  0.00           C  
HETATM   14  C   UNL     1     -10.439 -20.759 -13.115  1.00  0.00           C  
HETATM   15  C   UNL     1     -11.630 -20.050 -13.236  1.00  0.00           C  
HETATM   16  C   UNL     1     -12.044 -19.167 -12.235  1.00  0.00           C  
HETATM   17  C   UNL     1     -11.221 -19.027 -11.111  1.00  0.00           C  
HETATM   18  C   UNL     1      -9.925 -18.573  -6.633  1.00  0.00           C  
HETATM   19  C   UNL     1      -7.496 -17.860  -6.786  1.00  0.00           C  
HETATM   20  C   UNL     1     -10.011 -18.543  -3.989  1.00  0.00           C  
HETATM   21  C   UNL     1     -11.068 -19.660  -3.875  1.00  0.00           C  
HETATM   22  C   UNL     1     -12.465 -19.104  -3.611  1.00  0.00           C  
HETATM   23  C   UNL     1     -11.589 -17.185  -2.515  1.00  0.00           C  
HETATM   24  C   UNL     1     -10.153 -17.645  -2.738  1.00  0.00           C  
HETATM   25  O   UNL     1     -12.466 -18.303  -2.436  1.00  0.00           O  
HETATM   26  H   UNL     1      -8.278 -19.462  -5.789  1.00  0.00           H  
HETATM   27  H   UNL     1     -12.155 -17.600  -9.875  1.00  0.00           H  
ENDMDL
MODEL        8
HETATM    1  N   UNL     1       2.436  -8.151 -17.871  1.00  0.00           N  
HETATM    2  N   UNL     1      -1.233  -6.405 -19.747  1.00  0.00           N  
HETATM    3  C   UNL     1      -2.311  -8.501 -18.918  1.00  0.00           C  
HETATM    4  C   UNL     1      -2.304  -8.988 -20.392  1.00  0.00           C  
HETATM    5  C   UNL     1      -1.083  -8.440 -21.151  1.00  0.00           C  
HETATM    6  C   UNL     1       0.216  -8.849 -20.437  1.00  0.00           C  
HETATM    7  C   UNL     1       0.201  -8.348 -18.982  1.00  0.00           C  
HETATM    8  C   UNL     1       1.437  -7.578 -18.626  1.00  0.00           C  
HETATM    9  C   UNL     1       1.830  -6.284 -18.925  1.00  0.00           C  
HETATM   10  C   UNL     1       1.097  -5.291 -19.759  1.00  0.00           C  
HETATM   11  C   UNL     1      -0.397  -5.171 -19.459  1.00  0.00           C  
HETATM   12  C   UNL     1       3.113  -6.078 -18.318  1.00  0.00           C  
HETATM   13  C   UNL     1       4.020  -4.998 -18.274  1.00  0.00           C  
HETATM   14  C   UNL     1       5.224  -5.136 -17.575  1.00  0.00           C  
HETATM   15  C   UNL     1       5.536  -6.326 -16.926  1.00  0.00           C  
HETATM   16  C   UNL     1       4.657  -7.413 -16.959  1.00  0.00           C  
HETATM   17  C   UNL     1       3.457  -7.257 -17.663  1.00  0.00           C  
HETATM   18  C   UNL     1      -1.097  -7.540 -18.720  1.00  0.00           C  
HETATM   19  C   UNL     1      -1.179  -6.912 -21.176  1.00  0.00           C  
HETATM   20  C   UNL     1      -3.704  -7.931 -18.493  1.00  0.00           C  
HETATM   21  C   UNL     1      -3.972  -8.028 -16.977  1.00  0.00           C  
HETATM   22  C   UNL     1      -4.270  -9.459 -16.537  1.00  0.00           C  
HETATM   23  C   UNL     1      -5.149 -10.027 -18.672  1.00  0.00           C  
HETATM   24  C   UNL     1      -4.882  -8.627 -19.215  1.00  0.00           C  
HETATM   25  O   UNL     1      -5.372  -9.984 -17.267  1.00  0.00           O  
HETATM   26  H   UNL     1      -2.190  -6.055 -19.622  1.00  0.00           H  
HETATM   27  H   UNL     1       2.445  -9.098 -17.515  1.00  0.00           H  
ENDMDL
MODEL        9
HETATM    1  N   UNL     1      -6.304 -23.624  -4.710  1.00  0.00           N  
HETATM    2  N   UNL     1      -7.728 -19.458  -5.519  1.00  0.00           N  
HETATM    3  C   UNL     1      -7.795 -20.244  -7.890  1.00  0.00           C  
HETATM    4  C   UNL     1      -6.514 -19.397  -8.118  1.00  0.00           C  
HETATM    5  C   UNL     1      -5.642 -19.357  -6.850  1.00  0.00           C  
HETATM    6  C   UNL     1      -5.279 -20.784  -6.409  1.00  0.00           C  
HETATM    7  C   UNL     1      -6.557 -21.607  -6.173  1.00  0.00           C  
HETATM    8  C   UNL     1      -6.570 -22.278  -4.832  1.00  0.00           C  
HETATM    9  C   UNL     1      -6.816 -21.784  -3.562  1.00  0.00           C  
HETATM   10  C   UNL     1      -7.105 -20.372  -3.185  1.00  0.00           C  
HETATM   11  C   UNL     1      -8.131 -19.663  -4.070  1.00  0.00           C  
HETATM   12  C   UNL     1      -6.696 -22.883  -2.648  1.00  0.00           C  
HETATM   13  C   UNL     1      -6.814 -23.017  -1.248  1.00  0.00           C  
HETATM   14  C   UNL     1      -6.625 -24.272  -0.657  1.00  0.00           C  
HETATM   15  C   UNL     1      -6.321 -25.384  -1.435  1.00  0.00           C  
HETATM   16  C   UNL     1      -6.193 -25.276  -2.822  1.00  0.00           C  
HETATM   17  C   UNL     1      -6.385 -24.014  -3.396  1.00  0.00           C  
HETATM   18  C   UNL     1      -7.805 -20.714  -6.402  1.00  0.00           C  
HETATM   19  C   UNL     1      -6.445 -18.678  -5.737  1.00  0.00           C  
HETATM   20  C   UNL     1      -9.084 -19.505  -8.377  1.00  0.00           C  
HETATM   21  C   UNL     1     -10.370 -20.341  -8.219  1.00  0.00           C  
HETATM   22  C   UNL     1     -10.456 -21.462  -9.251  1.00  0.00           C  
HETATM   23  C   UNL     1      -9.156 -20.238 -10.820  1.00  0.00           C  
HETATM   24  C   UNL     1      -8.999 -19.065  -9.858  1.00  0.00           C  
HETATM   25  O   UNL     1     -10.374 -20.932 -10.568  1.00  0.00           O  
HETATM   26  H   UNL     1      -8.476 -18.848  -5.870  1.00  0.00           H  
HETATM   27  H   UNL     1      -6.071 -24.255  -5.465  1.00  0.00           H  
ENDMDL
CONECT    1   27    8   17
CONECT    2   19   26   11   18
CONECT    3    4   18   20
CONECT    4    3    5
CONECT    5    4    6   19
CONECT    6    5    7
CONECT    7    6    8   18
CONECT    8    7    1    9
CONECT    9    8   10   12
CONECT   10    9   11
CONECT   11   10    2
CONECT   12    9   13   17
CONECT   13   12   14
CONECT   14   13   15
CONECT   15   14   16
CONECT   16   15   17
CONECT   17   12   16    1
CONECT   18    3    7    2
CONECT   19    2    5
CONECT   20    3   21   24
CONECT   21   20   22
CONECT   22   21   25
CONECT   23   24   25
CONECT   24   20   23
CONECT   25   22   23
CONECT   26    2
CONECT   27    1
END
