# Supplementary material for: Discovery of Iboga-Derived Ligands for the Sigma‑2 Receptor
Source: ACS Bio Med Chem Au. 2025 May 12;5(3):379–86. doi: 10.1021/acsbiomedchemau.5c00011 (PMC12183592; doi:10.1021/acsbiomedchemau.5c00011)
Supplement: Supplementary file 2 [file bg5c00011_si_002.zip › PDB_files_S2R_docking/7a_S2R_Swiss_1.pdb]

MODEL        1
HETATM    1  N   UNL     1      -1.632 -20.692  -7.038  1.00  0.00           N  
HETATM    2  N   UNL     1       1.906 -20.238  -9.744  1.00  0.00           N  
HETATM    3  C   UNL     1       2.199 -22.665  -9.263  1.00  0.00           C  
HETATM    4  C   UNL     1       3.379 -22.294  -8.335  1.00  0.00           C  
HETATM    5  C   UNL     1       3.161 -20.903  -7.711  1.00  0.00           C  
HETATM    6  C   UNL     1       1.846 -20.889  -6.909  1.00  0.00           C  
HETATM    7  C   UNL     1       0.669 -21.309  -7.811  1.00  0.00           C  
HETATM    8  C   UNL     1      -0.488 -20.363  -7.726  1.00  0.00           C  
HETATM    9  C   UNL     1      -0.665 -19.096  -8.254  1.00  0.00           C  
HETATM   10  C   UNL     1       0.334 -18.312  -9.037  1.00  0.00           C  
HETATM   11  C   UNL     1       1.009 -19.087 -10.168  1.00  0.00           C  
HETATM   12  C   UNL     1      -1.975 -18.657  -7.877  1.00  0.00           C  
HETATM   13  C   UNL     1      -2.723 -17.478  -8.099  1.00  0.00           C  
HETATM   14  C   UNL     1      -4.014 -17.372  -7.569  1.00  0.00           C  
HETATM   15  C   UNL     1      -4.555 -18.415  -6.829  1.00  0.00           C  
HETATM   16  C   UNL     1      -3.844 -19.588  -6.587  1.00  0.00           C  
HETATM   17  C   UNL     1      -2.554 -19.678  -7.124  1.00  0.00           C  
HETATM   18  C   UNL     1       1.172 -21.500  -9.265  1.00  0.00           C  
HETATM   19  C   UNL     1       3.065 -19.869  -8.837  1.00  0.00           C  
HETATM   20  C   UNL     1       2.661 -23.071 -10.675  1.00  0.00           C  
HETATM   21  C   UNL     1       4.088 -22.625 -10.974  1.00  0.00           C  
HETATM   22  F   UNL     1      -5.791 -18.291  -6.331  1.00  0.00           F  
HETATM   23  H   UNL     1       2.338 -20.515 -10.632  1.00  0.00           H  
HETATM   24  H   UNL     1      -1.793 -21.553  -6.527  1.00  0.00           H  
ENDMDL
MODEL        2
HETATM    1  N   UNL     1      -4.256 -17.538  -7.144  1.00  0.00           N  
HETATM    2  N   UNL     1      -8.340 -19.367  -7.286  1.00  0.00           N  
HETATM    3  C   UNL     1      -9.066 -16.989  -7.442  1.00  0.00           C  
HETATM    4  C   UNL     1      -9.526 -17.078  -5.968  1.00  0.00           C  
HETATM    5  C   UNL     1      -8.656 -18.082  -5.190  1.00  0.00           C  
HETATM    6  C   UNL     1      -7.178 -17.649  -5.247  1.00  0.00           C  
HETATM    7  C   UNL     1      -6.723 -17.505  -6.712  1.00  0.00           C  
HETATM    8  C   UNL     1      -5.439 -18.223  -6.989  1.00  0.00           C  
HETATM    9  C   UNL     1      -5.167 -19.571  -7.141  1.00  0.00           C  
HETATM   10  C   UNL     1      -6.140 -20.694  -7.009  1.00  0.00           C  
HETATM   11  C   UNL     1      -7.449 -20.498  -7.773  1.00  0.00           C  
HETATM   12  C   UNL     1      -3.766 -19.694  -7.413  1.00  0.00           C  
HETATM   13  C   UNL     1      -2.900 -20.785  -7.650  1.00  0.00           C  
HETATM   14  C   UNL     1      -1.540 -20.546  -7.885  1.00  0.00           C  
HETATM   15  C   UNL     1      -1.047 -19.249  -7.882  1.00  0.00           C  
HETATM   16  C   UNL     1      -1.872 -18.152  -7.647  1.00  0.00           C  
HETATM   17  C   UNL     1      -3.229 -18.408  -7.414  1.00  0.00           C  
HETATM   18  C   UNL     1      -7.867 -17.953  -7.657  1.00  0.00           C  
HETATM   19  C   UNL     1      -8.794 -19.461  -5.841  1.00  0.00           C  
HETATM   20  C   UNL     1     -10.219 -17.220  -8.437  1.00  0.00           C  
HETATM   21  C   UNL     1     -11.550 -17.474  -7.740  1.00  0.00           C  
HETATM   22  F   UNL     1       0.256 -19.045  -8.109  1.00  0.00           F  
HETATM   23  H   UNL     1      -9.191 -19.507  -7.843  1.00  0.00           H  
HETATM   24  H   UNL     1      -4.135 -16.534  -7.069  1.00  0.00           H  
ENDMDL
MODEL        3
HETATM    1  N   UNL     1      -4.147 -20.546  -6.136  1.00  0.00           N  
HETATM    2  N   UNL     1      -8.068 -18.839  -4.810  1.00  0.00           N  
HETATM    3  C   UNL     1      -8.142 -20.898  -3.408  1.00  0.00           C  
HETATM    4  C   UNL     1      -9.191 -21.474  -4.387  1.00  0.00           C  
HETATM    5  C   UNL     1      -8.965 -20.924  -5.808  1.00  0.00           C  
HETATM    6  C   UNL     1      -7.549 -21.288  -6.292  1.00  0.00           C  
HETATM    7  C   UNL     1      -6.496 -20.765  -5.296  1.00  0.00           C  
HETATM    8  C   UNL     1      -5.398 -20.000  -5.967  1.00  0.00           C  
HETATM    9  C   UNL     1      -5.377 -18.726  -6.506  1.00  0.00           C  
HETATM   10  C   UNL     1      -6.526 -17.779  -6.592  1.00  0.00           C  
HETATM   11  C   UNL     1      -7.314 -17.612  -5.293  1.00  0.00           C  
HETATM   12  C   UNL     1      -4.054 -18.497  -7.004  1.00  0.00           C  
HETATM   13  C   UNL     1      -3.419 -17.416  -7.657  1.00  0.00           C  
HETATM   14  C   UNL     1      -2.071 -17.527  -8.021  1.00  0.00           C  
HETATM   15  C   UNL     1      -1.366 -18.689  -7.746  1.00  0.00           C  
HETATM   16  C   UNL     1      -1.962 -19.776  -7.109  1.00  0.00           C  
HETATM   17  C   UNL     1      -3.310 -19.648  -6.752  1.00  0.00           C  
HETATM   18  C   UNL     1      -7.197 -19.940  -4.185  1.00  0.00           C  
HETATM   19  C   UNL     1      -9.100 -19.399  -5.771  1.00  0.00           C  
HETATM   20  C   UNL     1      -8.784 -20.245  -2.169  1.00  0.00           C  
HETATM   21  C   UNL     1      -7.758 -19.565  -1.270  1.00  0.00           C  
HETATM   22  F   UNL     1      -0.079 -18.774  -8.104  1.00  0.00           F  
HETATM   23  H   UNL     1      -8.610 -18.465  -4.024  1.00  0.00           H  
HETATM   24  H   UNL     1      -3.861 -21.478  -5.857  1.00  0.00           H  
ENDMDL
MODEL        4
HETATM    1  N   UNL     1      -6.164 -17.241  -7.769  1.00  0.00           N  
HETATM    2  N   UNL     1      -9.929 -19.652  -7.997  1.00  0.00           N  
HETATM    3  C   UNL     1     -10.802 -17.615  -9.137  1.00  0.00           C  
HETATM    4  C   UNL     1     -11.581 -17.279  -7.844  1.00  0.00           C  
HETATM    5  C   UNL     1     -10.832 -17.808  -6.607  1.00  0.00           C  
HETATM    6  C   UNL     1      -9.425 -17.185  -6.541  1.00  0.00           C  
HETATM    7  C   UNL     1      -8.657 -17.467  -7.846  1.00  0.00           C  
HETATM    8  C   UNL     1      -7.286 -18.017  -7.600  1.00  0.00           C  
HETATM    9  C   UNL     1      -6.871 -19.274  -7.199  1.00  0.00           C  
HETATM   10  C   UNL     1      -7.747 -20.431  -6.852  1.00  0.00           C  
HETATM   11  C   UNL     1      -8.855 -20.719  -7.865  1.00  0.00           C  
HETATM   12  C   UNL     1      -5.440 -19.252  -7.141  1.00  0.00           C  
HETATM   13  C   UNL     1      -4.451 -20.202  -6.801  1.00  0.00           C  
HETATM   14  C   UNL     1      -3.100 -19.838  -6.849  1.00  0.00           C  
HETATM   15  C   UNL     1      -2.735 -18.553  -7.225  1.00  0.00           C  
HETATM   16  C   UNL     1      -3.684 -17.590  -7.561  1.00  0.00           C  
HETATM   17  C   UNL     1      -5.030 -17.971  -7.508  1.00  0.00           C  
HETATM   18  C   UNL     1      -9.507 -18.387  -8.760  1.00  0.00           C  
HETATM   19  C   UNL     1     -10.696 -19.328  -6.728  1.00  0.00           C  
HETATM   20  C   UNL     1     -11.668 -18.351 -10.177  1.00  0.00           C  
HETATM   21  C   UNL     1     -13.133 -18.431  -9.765  1.00  0.00           C  
HETATM   22  F   UNL     1      -1.438 -18.226  -7.262  1.00  0.00           F  
HETATM   23  H   UNL     1     -10.612 -20.107  -8.613  1.00  0.00           H  
HETATM   24  H   UNL     1      -6.150 -16.265  -8.042  1.00  0.00           H  
ENDMDL
MODEL        5
HETATM    1  N   UNL     1      -5.070 -20.654  -7.576  1.00  0.00           N  
HETATM    2  N   UNL     1      -8.825 -18.276  -7.032  1.00  0.00           N  
HETATM    3  C   UNL     1      -9.837 -20.527  -6.689  1.00  0.00           C  
HETATM    4  C   UNL     1     -10.458 -20.414  -8.101  1.00  0.00           C  
HETATM    5  C   UNL     1      -9.564 -19.561  -9.019  1.00  0.00           C  
HETATM    6  C   UNL     1      -8.162 -20.191  -9.118  1.00  0.00           C  
HETATM    7  C   UNL     1      -7.554 -20.358  -7.713  1.00  0.00           C  
HETATM    8  C   UNL     1      -6.161 -19.817  -7.620  1.00  0.00           C  
HETATM    9  C   UNL     1      -5.694 -18.516  -7.559  1.00  0.00           C  
HETATM   10  C   UNL     1      -6.518 -17.273  -7.624  1.00  0.00           C  
HETATM   11  C   UNL     1      -7.737 -17.266  -6.703  1.00  0.00           C  
HETATM   12  C   UNL     1      -4.267 -18.579  -7.460  1.00  0.00           C  
HETATM   13  C   UNL     1      -3.240 -17.612  -7.374  1.00  0.00           C  
HETATM   14  C   UNL     1      -1.906 -18.030  -7.291  1.00  0.00           C  
HETATM   15  C   UNL     1      -1.595 -19.382  -7.297  1.00  0.00           C  
HETATM   16  C   UNL     1      -2.582 -20.361  -7.385  1.00  0.00           C  
HETATM   17  C   UNL     1      -3.910 -19.927  -7.468  1.00  0.00           C  
HETATM   18  C   UNL     1      -8.503 -19.731  -6.659  1.00  0.00           C  
HETATM   19  C   UNL     1      -9.435 -18.159  -8.416  1.00  0.00           C  
HETATM   20  C   UNL     1     -10.817 -20.113  -5.575  1.00  0.00           C  
HETATM   21  C   UNL     1     -12.125 -19.556  -6.126  1.00  0.00           C  
HETATM   22  F   UNL     1      -0.313 -19.758  -7.217  1.00  0.00           F  
HETATM   23  H   UNL     1      -9.574 -18.006  -6.385  1.00  0.00           H  
HETATM   24  H   UNL     1      -5.094 -21.666  -7.622  1.00  0.00           H  
ENDMDL
MODEL        6
HETATM    1  N   UNL     1      -2.777  -7.542 -17.270  1.00  0.00           N  
HETATM    2  N   UNL     1       0.674  -8.428 -19.982  1.00  0.00           N  
HETATM    3  C   UNL     1       1.977  -7.283 -18.193  1.00  0.00           C  
HETATM    4  C   UNL     1       2.092  -6.054 -19.124  1.00  0.00           C  
HETATM    5  C   UNL     1       0.863  -5.957 -20.046  1.00  0.00           C  
HETATM    6  C   UNL     1      -0.420  -5.848 -19.199  1.00  0.00           C  
HETATM    7  C   UNL     1      -0.519  -7.041 -18.229  1.00  0.00           C  
HETATM    8  C   UNL     1      -1.856  -7.713 -18.277  1.00  0.00           C  
HETATM    9  C   UNL     1      -2.414  -8.560 -19.218  1.00  0.00           C  
HETATM   10  C   UNL     1      -1.794  -8.987 -20.506  1.00  0.00           C  
HETATM   11  C   UNL     1      -0.350  -9.475 -20.389  1.00  0.00           C  
HETATM   12  C   UNL     1      -3.717  -8.921 -18.746  1.00  0.00           C  
HETATM   13  C   UNL     1      -4.758  -9.733 -19.249  1.00  0.00           C  
HETATM   14  C   UNL     1      -5.941  -9.872 -18.512  1.00  0.00           C  
HETATM   15  C   UNL     1      -6.089  -9.215 -17.299  1.00  0.00           C  
HETATM   16  C   UNL     1      -5.086  -8.403 -16.777  1.00  0.00           C  
HETATM   17  C   UNL     1      -3.910  -8.275 -17.526  1.00  0.00           C  
HETATM   18  C   UNL     1       0.648  -8.027 -18.499  1.00  0.00           C  
HETATM   19  C   UNL     1       0.787  -7.225 -20.900  1.00  0.00           C  
HETATM   20  C   UNL     1       3.215  -8.198 -18.263  1.00  0.00           C  
HETATM   21  C   UNL     1       4.419  -7.608 -17.537  1.00  0.00           C  
HETATM   22  F   UNL     1      -7.229  -9.362 -16.612  1.00  0.00           F  
HETATM   23  H   UNL     1       1.558  -8.935 -20.094  1.00  0.00           H  
HETATM   24  H   UNL     1      -2.661  -6.960 -16.449  1.00  0.00           H  
ENDMDL
MODEL        7
HETATM    1  N   UNL     1      -2.443  -9.058 -17.665  1.00  0.00           N  
HETATM    2  N   UNL     1      -0.234  -7.356 -21.169  1.00  0.00           N  
HETATM    3  C   UNL     1       1.542  -8.938 -20.427  1.00  0.00           C  
HETATM    4  C   UNL     1       2.326  -7.728 -19.869  1.00  0.00           C  
HETATM    5  C   UNL     1       1.358  -6.618 -19.418  1.00  0.00           C  
HETATM    6  C   UNL     1       0.404  -7.162 -18.338  1.00  0.00           C  
HETATM    7  C   UNL     1      -0.344  -8.402 -18.865  1.00  0.00           C  
HETATM    8  C   UNL     1      -1.823  -8.318 -18.645  1.00  0.00           C  
HETATM    9  C   UNL     1      -2.796  -7.578 -19.292  1.00  0.00           C  
HETATM   10  C   UNL     1      -2.579  -6.596 -20.394  1.00  0.00           C  
HETATM   11  C   UNL     1      -1.688  -7.097 -21.530  1.00  0.00           C  
HETATM   12  C   UNL     1      -4.052  -7.901 -18.683  1.00  0.00           C  
HETATM   13  C   UNL     1      -5.385  -7.480 -18.888  1.00  0.00           C  
HETATM   14  C   UNL     1      -6.405  -8.010 -18.088  1.00  0.00           C  
HETATM   15  C   UNL     1      -6.108  -8.937 -17.100  1.00  0.00           C  
HETATM   16  C   UNL     1      -4.805  -9.370 -16.868  1.00  0.00           C  
HETATM   17  C   UNL     1      -3.797  -8.831 -17.676  1.00  0.00           C  
HETATM   18  C   UNL     1       0.021  -8.634 -20.354  1.00  0.00           C  
HETATM   19  C   UNL     1       0.533  -6.165 -20.626  1.00  0.00           C  
HETATM   20  C   UNL     1       2.013  -9.350 -21.836  1.00  0.00           C  
HETATM   21  C   UNL     1       1.174 -10.478 -22.425  1.00  0.00           C  
HETATM   22  F   UNL     1      -7.099  -9.429 -16.347  1.00  0.00           F  
HETATM   23  H   UNL     1       0.185  -7.550 -22.085  1.00  0.00           H  
HETATM   24  H   UNL     1      -1.985  -9.684 -17.013  1.00  0.00           H  
ENDMDL
MODEL        8
HETATM    1  N   UNL     1     -11.304 -18.024  -9.034  1.00  0.00           N  
HETATM    2  N   UNL     1     -10.696 -20.039 -12.986  1.00  0.00           N  
HETATM    3  C   UNL     1     -12.952 -19.099 -13.467  1.00  0.00           C  
HETATM    4  C   UNL     1     -13.534 -20.521 -13.295  1.00  0.00           C  
HETATM    5  C   UNL     1     -12.694 -21.331 -12.290  1.00  0.00           C  
HETATM    6  C   UNL     1     -12.670 -20.612 -10.928  1.00  0.00           C  
HETATM    7  C   UNL     1     -12.142 -19.174 -11.095  1.00  0.00           C  
HETATM    8  C   UNL     1     -11.061 -18.840 -10.115  1.00  0.00           C  
HETATM    9  C   UNL     1      -9.731 -19.217 -10.066  1.00  0.00           C  
HETATM   10  C   UNL     1      -9.034 -20.139 -11.009  1.00  0.00           C  
HETATM   11  C   UNL     1      -9.273 -19.839 -12.489  1.00  0.00           C  
HETATM   12  C   UNL     1      -9.152 -18.588  -8.916  1.00  0.00           C  
HETATM   13  C   UNL     1      -7.863 -18.587  -8.337  1.00  0.00           C  
HETATM   14  C   UNL     1      -7.632 -17.842  -7.174  1.00  0.00           C  
HETATM   15  C   UNL     1      -8.661 -17.114  -6.594  1.00  0.00           C  
HETATM   16  C   UNL     1      -9.944 -17.096  -7.136  1.00  0.00           C  
HETATM   17  C   UNL     1     -10.158 -17.846  -8.299  1.00  0.00           C  
HETATM   18  C   UNL     1     -11.697 -18.953 -12.564  1.00  0.00           C  
HETATM   19  C   UNL     1     -11.261 -21.437 -12.819  1.00  0.00           C  
HETATM   20  C   UNL     1     -12.685 -18.743 -14.942  1.00  0.00           C  
HETATM   21  C   UNL     1     -13.049 -19.878 -15.892  1.00  0.00           C  
HETATM   22  F   UNL     1      -8.417 -16.410  -5.482  1.00  0.00           F  
HETATM   23  H   UNL     1     -10.591 -19.911 -13.998  1.00  0.00           H  
HETATM   24  H   UNL     1     -12.195 -17.605  -8.792  1.00  0.00           H  
ENDMDL
MODEL        9
HETATM    1  N   UNL     1      -7.906 -19.735  -9.567  1.00  0.00           N  
HETATM    2  N   UNL     1     -12.100 -20.159 -11.078  1.00  0.00           N  
HETATM    3  C   UNL     1     -11.143 -22.122 -12.278  1.00  0.00           C  
HETATM    4  C   UNL     1     -11.194 -21.293 -13.583  1.00  0.00           C  
HETATM    5  C   UNL     1     -11.019 -19.794 -13.279  1.00  0.00           C  
HETATM    6  C   UNL     1      -9.674 -19.557 -12.566  1.00  0.00           C  
HETATM    7  C   UNL     1      -9.589 -20.419 -11.291  1.00  0.00           C  
HETATM    8  C   UNL     1      -9.174 -19.629 -10.089  1.00  0.00           C  
HETATM    9  C   UNL     1      -9.874 -18.723  -9.312  1.00  0.00           C  
HETATM   10  C   UNL     1     -11.274 -18.259  -9.532  1.00  0.00           C  
HETATM   11  C   UNL     1     -12.285 -19.377  -9.788  1.00  0.00           C  
HETATM   12  C   UNL     1      -8.991 -18.282  -8.274  1.00  0.00           C  
HETATM   13  C   UNL     1      -9.111 -17.376  -7.196  1.00  0.00           C  
HETATM   14  C   UNL     1      -8.018 -17.169  -6.345  1.00  0.00           C  
HETATM   15  C   UNL     1      -6.826 -17.845  -6.562  1.00  0.00           C  
HETATM   16  C   UNL     1      -6.672 -18.741  -7.618  1.00  0.00           C  
HETATM   17  C   UNL     1      -7.774 -18.936  -8.458  1.00  0.00           C  
HETATM   18  C   UNL     1     -10.934 -21.160 -11.076  1.00  0.00           C  
HETATM   19  C   UNL     1     -12.155 -19.344 -12.356  1.00  0.00           C  
HETATM   20  C   UNL     1     -12.366 -23.044 -12.114  1.00  0.00           C  
HETATM   21  C   UNL     1     -13.241 -23.082 -13.362  1.00  0.00           C  
HETATM   22  F   UNL     1      -5.794 -17.631  -5.737  1.00  0.00           F  
HETATM   23  H   UNL     1     -12.941 -20.746 -11.098  1.00  0.00           H  
HETATM   24  H   UNL     1      -7.157 -20.311  -9.935  1.00  0.00           H  
ENDMDL
CONECT    1   24    8   17
CONECT    2   19   23   11   18
CONECT    3    4   18   20
CONECT    4    3    5
CONECT    5    4    6   19
CONECT    6    5    7
CONECT    7    6    8   18
CONECT    8    7    1    9
CONECT    9    8   10   12
CONECT   10    9   11
CONECT   11   10    2
CONECT   12    9   13   17
CONECT   13   12   14
CONECT   14   13   15
CONECT   15   14   16   22
CONECT   16   15   17
CONECT   17   12   16    1
CONECT   18    3    7    2
CONECT   19    2    5
CONECT   20    3   21
CONECT   21   20
CONECT   22   15
CONECT   23    2
CONECT   24    1
END
