# Supplementary material for: Discovery of Iboga-Derived Ligands for the Sigma‑2 Receptor
Source: ACS Bio Med Chem Au. 2025 May 12;5(3):379–86. doi: 10.1021/acsbiomedchemau.5c00011 (PMC12183592; doi:10.1021/acsbiomedchemau.5c00011)
Supplement: Supplementary file 2 [file bg5c00011_si_002.zip › PDB_files_S2R_docking/ibogamine_S2R_Swiss_1.pdb]

HETATM    1  N   UNL     1      -1.508 -20.714  -7.061  1.00  0.00           N  
HETATM    2  N   UNL     1       2.020 -20.174  -9.749  1.00  0.00           N  
HETATM    3  C   UNL     1       4.039 -22.779 -11.292  1.00  0.00           C  
HETATM    4  C   UNL     1       2.774 -23.262 -10.601  1.00  0.00           C  
HETATM    5  C   UNL     1       2.379 -22.610  -9.263  1.00  0.00           C  
HETATM    6  C   UNL     1       3.578 -22.162  -8.402  1.00  0.00           C  
HETATM    7  C   UNL     1       3.269 -20.817  -7.716  1.00  0.00           C  
HETATM    8  C   UNL     1       1.945 -20.903  -6.927  1.00  0.00           C  
HETATM    9  C   UNL     1       3.119 -19.747  -8.797  1.00  0.00           C  
HETATM   10  C   UNL     1       0.785 -21.304  -7.862  1.00  0.00           C  
HETATM   11  C   UNL     1      -0.382 -20.370  -7.776  1.00  0.00           C  
HETATM   12  C   UNL     1       1.323 -21.472  -9.309  1.00  0.00           C  
HETATM   13  C   UNL     1      -0.599 -19.113  -8.314  1.00  0.00           C  
HETATM   14  C   UNL     1       0.354 -18.303  -9.124  1.00  0.00           C  
HETATM   15  C   UNL     1      -1.912 -18.698  -7.912  1.00  0.00           C  
HETATM   16  C   UNL     1       1.088 -19.073 -10.220  1.00  0.00           C  
HETATM   17  C   UNL     1      -2.689 -17.540  -8.127  1.00  0.00           C  
HETATM   18  C   UNL     1      -2.453 -19.721  -7.138  1.00  0.00           C  
HETATM   19  C   UNL     1      -3.972 -17.455  -7.571  1.00  0.00           C  
HETATM   20  C   UNL     1      -4.483 -18.499  -6.806  1.00  0.00           C  
HETATM   21  C   UNL     1      -3.732 -19.654  -6.574  1.00  0.00           C  
HETATM   22  H   UNL     1       2.511 -20.422 -10.611  1.00  0.00           H  
HETATM   23  H   UNL     1      -1.642 -21.571  -6.540  1.00  0.00           H  
CONECT    1   18   23   11
CONECT    2   22    9   12   16
CONECT    3    4
CONECT    4    3    5
CONECT    5    4    6   12
CONECT    6    5    7
CONECT    7    6    8    9
CONECT    8    7   10
CONECT    9    7    2
CONECT   10    8   11   12
CONECT   11   10    1   13
CONECT   12    5   10    2
CONECT   13   11   14   15
CONECT   14   13   16
CONECT   15   13   17   18
CONECT   16   14    2
CONECT   17   15   19
CONECT   18    1   15   21
CONECT   19   17   20
CONECT   20   19   21
CONECT   21   18   20
CONECT   22    2
CONECT   23    1
END
